# Supplementary material for: Predicted Functional Potentials of Bacterial Communities in Fermented Maize Products From Ghana, Nigeria, and Benin via 16S rRNA Amplicon Sequencing and PICRUSt2
Source: Microbiologyopen. 2026 Jun 26;15(3):e70272. doi: 10.1002/mbo3.70272 (PMC13305676; doi:10.1002/mbo3.70272)
Supplement: Supplementary file 1 — Supplementary material. [file MBO3-15-e70272-s001.xlsx]

## Sheet: S1 - annotated_KO_abundance
PICRUSt2 Supplementary Results: KEGG orthologs
ko_id	description	S19_Fermented_maize	S37_Fermented_Maiz	S38_D_Maize	S4_Ogi	S5_Mawe	S6_Mawe
ko:K00001	alcohol dehydrogenase [EC:1.1.1.1]	76122.5	185504	167407	83517.1	114382	100875
ko:K00002	alcohol dehydrogenase (NADP+) [EC:1.1.1.2]	331.57	688.19	141.21	488.13	36.53	93.88
ko:K00003	homoserine dehydrogenase [EC:1.1.1.3]	36939	59082.2	51658.6	34406.1	57050.3	50626.7
ko:K00004	(R,R)-butanediol dehydrogenase / meso-butanediol dehydrogenase / diacetyl reductase [EC:1.1.1.4 1.1.1.- 1.1.1.303]	3357.17	5717.77	5258.8	738.71	7965.19	750.4
ko:K00005	glycerol dehydrogenase [EC:1.1.1.6]	8669.38	3456.61	2899.15	5254.49	12254.4	10790
ko:K00006	glycerol-3-phosphate dehydrogenase (NAD+) [EC:1.1.1.8]	NA	NA	NA	NA	NA	NA
ko:K00007	D-arabinitol 4-dehydrogenase [EC:1.1.1.11]	6.71	33.67	151.88	0	0.83	1.17
ko:K00008	L-iditol 2-dehydrogenase [EC:1.1.1.14]	8761.2	42025.7	35971.7	12066.3	15020.4	10296.5
ko:K00009	mannitol-1-phosphate 5-dehydrogenase [EC:1.1.1.17]	6474.4	4709.32	5670.31	31414.4	10568.8	7269.63
ko:K00010	myo-inositol 2-dehydrogenase / D-chiro-inositol 1-dehydrogenase [EC:1.1.1.18 1.1.1.369]	1914.26	4745.17	5181.79	2008.39	2333.09	1597.81
ko:K00011	aldehyde reductase [EC:1.1.1.21]	0	4	21.8	0	0.83	1.17
ko:K00012	UDPglucose 6-dehydrogenase [EC:1.1.1.22]	11704.1	7635.38	11312.7	5874.72	3885.01	3428.87
ko:K00013	histidinol dehydrogenase [EC:1.1.1.23]	15710.6	11259.4	11368.8	16203.3	12616.9	5409.14
ko:K00014	shikimate dehydrogenase [EC:1.1.1.25]	28584.3	27891.7	25445.9	23819.2	21320.6	11557.8
ko:K00015	glyoxylate reductase [EC:1.1.1.26]	30485.6	42655.7	38094.3	52774.9	58849.1	56002.4
ko:K00016	L-lactate dehydrogenase [EC:1.1.1.27]	123225	239973	205523	166963	220207	224243
ko:K00018	glycerate dehydrogenase [EC:1.1.1.29]	6322.39	5875.64	6142.12	6029.25	10887.9	3569.45
ko:K00019	3-hydroxybutyrate dehydrogenase [EC:1.1.1.30]	310.62	1646.65	2889.93	441.77	302.33	370.97
ko:K00020	3-hydroxyisobutyrate dehydrogenase [EC:1.1.1.31]	20466.3	44156.9	47333.4	21015.4	19997	15012.9
ko:K00021	hydroxymethylglutaryl-CoA reductase (NADPH) [EC:1.1.1.34]	2.5	4.67	137.67	3	0	0
ko:K00022	3-hydroxyacyl-CoA dehydrogenase [EC:1.1.1.35]	0	0	9	0	0	0
ko:K00023	acetoacetyl-CoA reductase [EC:1.1.1.36]	1621.51	405.75	962.47	318.2	176.67	179.03
ko:K00024	malate dehydrogenase [EC:1.1.1.37]	1360.73	3866.44	6012.56	1384.26	1442.49	1236.33
ko:K00025	malate dehydrogenase [EC:1.1.1.37]	NA	NA	NA	NA	NA	NA
ko:K00026	malate dehydrogenase [EC:1.1.1.37]	NA	NA	NA	NA	NA	NA
ko:K00027	malate dehydrogenase (oxaloacetate-decarboxylating) [EC:1.1.1.38]	30787.9	64048.9	58528	50220.6	40920.4	30315.5
ko:K00028	malate dehydrogenase (decarboxylating) [EC:1.1.1.39]	NA	NA	NA	NA	NA	NA
ko:K00029	malate dehydrogenase (oxaloacetate-decarboxylating)(NADP+) [EC:1.1.1.40]	8315.86	1977.2	7033.28	7556.28	1119.4	960.2
ko:K00030	isocitrate dehydrogenase (NAD+) [EC:1.1.1.41]	8198.81	1184.55	1248.62	9637.74	992.37	1408.38
ko:K00031	isocitrate dehydrogenase [EC:1.1.1.42]	14278.5	10747	12975	16107.1	11827.1	5309.48
ko:K00032	phosphogluconate 2-dehydrogenase [EC:1.1.1.43]	436.55	146.29	2136.09	21.43	281.67	47.46
ko:K00033	6-phosphogluconate dehydrogenase [EC:1.1.1.44 1.1.1.343]	60059.7	70711.8	61111.1	61663.1	78845.4	73196.6
ko:K00034	glucose 1-dehydrogenase [EC:1.1.1.47]	17766.9	10437.6	9510.67	6948.02	13638.4	8454.44
ko:K00035	D-galactose 1-dehydrogenase [EC:1.1.1.48]	10.2	18.5	159.5	15	14.83	16.17
ko:K00036	glucose-6-phosphate 1-dehydrogenase [EC:1.1.1.49 1.1.1.363]	47637.5	63825.1	56782.5	57843.2	65150.8	63474.5
ko:K00037	3alpha-hydroxysteroid 3-dehydrogenase / chlordecone reductase [EC:1.1.1.50 1.1.1.357 1.1.1.225]	NA	NA	NA	NA	NA	NA
ko:K00038	3alpha(or 20beta)-hydroxysteroid dehydrogenase [EC:1.1.1.53]	1352.9	1771	1526.8	82	5903.88	61.75
ko:K00039	ribitol 2-dehydrogenase [EC:1.1.1.56]	8	0	14.71	0	0	0
ko:K00040	fructuronate reductase [EC:1.1.1.57]	15308.4	3214.38	3582.45	13756.8	6519.49	2564.89
ko:K00041	tagaturonate reductase [EC:1.1.1.58]	2272.84	2404.62	1675.04	2908.87	1367.45	1561.82
ko:K00042	2-hydroxy-3-oxopropionate reductase [EC:1.1.1.60]	1584.76	1311.65	2474.87	979.86	640.42	622.27
ko:K00043	4-hydroxybutyrate dehydrogenase [EC:1.1.1.61]	9.2	8.5	86.8	16	0	6
ko:K00044	17beta-estradiol 17-dehydrogenase [EC:1.1.1.62]	NA	NA	NA	NA	NA	NA
ko:K00045	mannitol 2-dehydrogenase [EC:1.1.1.67]	8817.8	1317.95	2295.4	10074.8	578.8	898.47
ko:K00046	gluconate 5-dehydrogenase [EC:1.1.1.69]	4232.73	2590.01	1662.81	4819.31	771.58	2091.82
ko:K00048	lactaldehyde reductase [EC:1.1.1.77]	3533.9	1655.95	422.72	3986.06	711.4	1617.99
ko:K00049	glyoxylate/hydroxypyruvate reductase [EC:1.1.1.79 1.1.1.81]	NA	NA	NA	NA	NA	NA
ko:K00050	hydroxypyruvate reductase [EC:1.1.1.81]	32.71	5	31.64	0	0	0
ko:K00051	malate dehydrogenase (NADP+) [EC:1.1.1.82]	NA	NA	NA	NA	NA	NA
ko:K00052	3-isopropylmalate dehydrogenase [EC:1.1.1.85]	15829.8	19386.2	16566.1	16830.9	13273.5	6021.39
ko:K00053	ketol-acid reductoisomerase [EC:1.1.1.86]	14481.1	17373	15515.3	16742	10959.6	6010.5
ko:K00054	hydroxymethylglutaryl-CoA reductase [EC:1.1.1.88]	63550.5	111495	94359.1	93678.2	123255	121364
ko:K00055	aryl-alcohol dehydrogenase [EC:1.1.1.90]	28115.9	40925.1	36741.7	43999.2	61005	57888.3
ko:K00057	glycerol-3-phosphate dehydrogenase (NAD(P)+) [EC:1.1.1.94]	49862.9	68946.5	59587.3	64676.6	69153.6	67733.8
ko:K00058	D-3-phosphoglycerate dehydrogenase / 2-oxoglutarate reductase [EC:1.1.1.95 1.1.1.399]	46647.1	100252	90116.4	73140.9	87104	66762.7
ko:K00059	3-oxoacyl-[acyl-carrier protein] reductase [EC:1.1.1.100]	116688	175622	162439	151369	155559	147551
ko:K00060	threonine 3-dehydrogenase [EC:1.1.1.103]	2035.82	4515.92	3796.53	1036.93	990.5	924.63
ko:K00061	11-cis-retinol dehydrogenase [EC:1.1.1.315]	NA	NA	NA	NA	NA	NA
ko:K00062	D-arabinose 1-dehydrogenase [EC:1.1.1.116]	NA	NA	NA	NA	NA	NA
ko:K00063	D-arabinose 1-dehydrogenase [EC:1.1.1.117]	NA	NA	NA	NA	NA	NA
ko:K00064	D-threo-aldose 1-dehydrogenase [EC:1.1.1.122]	4438.51	263.22	741.99	430.07	270.3	277.11
ko:K00065	2-dehydro-3-deoxy-D-gluconate 5-dehydrogenase [EC:1.1.1.127]	5581.86	36260.9	32947.3	9150.9	10600.2	5699.18
ko:K00066	GDP-mannose 6-dehydrogenase [EC:1.1.1.132]	32	74	1119.8	0	0	0
ko:K00067	dTDP-4-dehydrorhamnose reductase [EC:1.1.1.133]	41005.4	24583.7	20664	22589.2	49994.6	59410.9
ko:K00068	sorbitol-6-phosphate 2-dehydrogenase [EC:1.1.1.140]	2216.17	1340	914.91	576.91	4435.88	438.84
ko:K00069	15-hydroxyprostaglandin dehydrogenase (NAD) [EC:1.1.1.141]	NA	NA	NA	NA	NA	NA
ko:K00070	3beta-hydroxy-Delta5-steroid dehydrogenase / steroid Delta-isomerase [EC:1.1.1.145 5.3.3.1]	NA	NA	NA	NA	NA	NA
ko:K00071	corticosteroid 11-beta-dehydrogenase isozyme 2 [EC:1.1.1.-]	NA	NA	NA	NA	NA	NA
ko:K00072	sepiapterin reductase [EC:1.1.1.153]	NA	NA	NA	NA	NA	NA
ko:K00073	ureidoglycolate dehydrogenase (NAD+) [EC:1.1.1.350]	208.58	1661.63	1449.03	343.57	497.03	315.79
ko:K00074	3-hydroxybutyryl-CoA dehydrogenase [EC:1.1.1.157]	13605.4	46051.6	41879.5	14181.7	19744.9	23330.4
ko:K00075	UDP-N-acetylmuramate dehydrogenase [EC:1.3.1.98]	50546.7	71626.2	61613.4	65583.9	69445.9	68092
ko:K00076	7-alpha-hydroxysteroid dehydrogenase [EC:1.1.1.159]	948.56	1280.33	945.2	1315.67	335.28	249
ko:K00077	2-dehydropantoate 2-reductase [EC:1.1.1.169]	49072.7	57046.8	52201.5	31496.7	71848.4	62245.1
ko:K00078	dihydrodiol dehydrogenase / D-xylose 1-dehydrogenase (NADP) [EC:1.3.1.20 1.1.1.179]	NA	NA	NA	NA	NA	NA
ko:K00079	carbonyl reductase 1 [EC:1.1.1.184 1.1.1.189 1.1.1.197]	NA	NA	NA	NA	NA	NA
ko:K00081	carbonyl reductase 2 [EC:1.1.1.184]	NA	NA	NA	NA	NA	NA
ko:K00082	5-amino-6-(5-phosphoribosylamino)uracil reductase [EC:1.1.1.193]	32	43	32	26	17	21
ko:K00083	cinnamyl-alcohol dehydrogenase [EC:1.1.1.195]	NA	NA	NA	NA	NA	NA
ko:K00084	carbonyl reductase 3 [EC:1.1.1.184]	NA	NA	NA	NA	NA	NA
ko:K00085	aldose-6-phosphate reductase (NADPH2) [EC:1.1.1.200]	NA	NA	NA	NA	NA	NA
ko:K00086	1,3-propanediol dehydrogenase [EC:1.1.1.202]	9718.33	35458.5	31693.4	8993.65	13988.8	14567.3
ko:K00087	xanthine dehydrogenase molybdenum-binding subunit [EC:1.17.1.4]	2234.57	5750.37	4963.44	3181.6	1541.72	1788.79
ko:K00088	IMP dehydrogenase [EC:1.1.1.205]	57628.4	72155.9	62703.6	67836.7	73622.4	71715.5
ko:K00089	3alpha-hydroxysteroid 3-dehydrogenase [EC:1.1.1.213 1.1.1.357]	NA	NA	NA	NA	NA	NA
ko:K00090	glyoxylate/hydroxypyruvate/2-ketogluconate reductase [EC:1.1.1.79 1.1.1.81 1.1.1.215]	945.08	1589.21	4030.17	657.28	825.75	633.22
ko:K00091	dihydroflavonol-4-reductase [EC:1.1.1.219]	7749.17	2845.93	3231.07	8711.47	1400.44	804.1
ko:K00093	methanol dehydrogenase [EC:1.1.1.244]	NA	NA	NA	NA	NA	NA
ko:K00094	galactitol-1-phosphate 5-dehydrogenase [EC:1.1.1.251]	362.69	36.65	54.71	18.03	250.81	36.58
ko:K00095	mannitol dehydrogenase [EC:1.1.1.255]	NA	NA	NA	NA	NA	NA
ko:K00096	glycerol-1-phosphate dehydrogenase [NAD(P)+] [EC:1.1.1.261]	763.59	1314.93	1064.88	937.04	733.96	812.25
ko:K00097	4-hydroxythreonine-4-phosphate dehydrogenase [EC:1.1.1.262]	8207.49	2649.77	5264.33	9273.58	816.07	1151.4
ko:K00098	L-idonate 5-dehydrogenase [EC:1.1.1.264]	3509.88	5150.03	4352	723.53	7921.21	680.17
ko:K00099	1-deoxy-D-xylulose-5-phosphate reductoisomerase [EC:1.1.1.267]	12523.1	7916.49	8807.88	15595.4	2749.29	4185.99
ko:K00100	butanol dehydrogenase [EC:1.1.1.-]	666.45	321.83	405.58	695.91	401.15	601.94
ko:K00101	L-lactate dehydrogenase (cytochrome) [EC:1.1.2.3]	2857.15	705.13	3334.72	716.43	402.5	199.63
ko:K00102	D-lactate dehydrogenase (cytochrome) [EC:1.1.2.4]	7520.28	722.61	1487.25	7510.26	556.18	956.87
ko:K00103	L-gulonolactone oxidase [EC:1.1.3.8]	117.86	35.21	51.14	141.71	150.78	138.71
ko:K00104	glycolate oxidase [EC:1.1.3.15]	11515.1	8769.57	10602.8	45869.8	53407.5	45875.3
ko:K00105	alpha-glycerophosphate oxidase [EC:1.1.3.21]	4845.14	9537.11	7428.92	1324.18	3939.96	1519.66
ko:K00106	xanthine dehydrogenase/oxidase [EC:1.17.1.4 1.17.3.2]	75.57	55.86	136.71	4.29	28.86	5.71
ko:K00107	D-arabinono-1,4-lactone oxidase [EC:1.1.3.37]	NA	NA	NA	NA	NA	NA
ko:K00108	choline dehydrogenase [EC:1.1.99.1]	1790.17	412.13	3414.36	2060.57	244.04	211.32
ko:K00109	2-hydroxyglutarate dehydrogenase [EC:1.1.99.2]	14.33	0	0	5.67	1	1
ko:K00111	glycerol-3-phosphate dehydrogenase [EC:1.1.5.3]	16935	18361.2	17638.7	15954.4	6208.44	4994.54
ko:K00112	glycerol-3-phosphate dehydrogenase subunit B [EC:1.1.5.3]	411.27	663.34	1196.12	23.1	289	42.79
ko:K00113	glycerol-3-phosphate dehydrogenase subunit C	443.27	724.68	1221.45	55.43	289	42.79
ko:K00114	alcohol dehydrogenase (cytochrome c) [EC:1.1.2.8]	7399.98	219.4	733	804.6	249.03	601.57
ko:K00115	glucose 1-dehydrogenase (FAD, quinone) [EC:1.1.5.9]	NA	NA	NA	NA	NA	NA
ko:K00116	malate dehydrogenase (quinone) [EC:1.1.5.4]	7848.31	2065.67	4105.75	8888.45	1062.77	1165.4
ko:K00117	quinoprotein glucose dehydrogenase [EC:1.1.5.2]	15155.9	605.75	3111.93	17341.6	1127.41	1520.6
ko:K00118	glucose-fructose oxidoreductase [EC:1.1.99.28]	33.2	1100	1318.5	34	0	0
ko:K00119	alcohol dehydrogenase (nicotinoprotein) [EC:1.1.99.36]	NA	NA	NA	NA	NA	NA
ko:K00120	F420-dependent hydroxymycolic acid dehydrogenase [EC:1.1.98.-]	NA	NA	NA	NA	NA	NA
ko:K00121	S-(hydroxymethyl)glutathione dehydrogenase / alcohol dehydrogenase [EC:1.1.1.284 1.1.1.1]	21799.1	5521.48	9137.56	15187.3	2253.47	2755.38
ko:K00122	formate dehydrogenase [EC:1.17.1.9]	680.6	140.84	133.99	9	4090.83	8.77
ko:K00123	formate dehydrogenase major subunit [EC:1.17.1.9]	11902.6	5720.56	8949.57	12171.8	4017.88	3387.02
ko:K00124	formate dehydrogenase iron-sulfur subunit	8341.75	1079.21	2892.42	8768.84	1033.5	935.44
ko:K00125	formate dehydrogenase (coenzyme F420) beta subunit [EC:1.17.98.3 1.8.98.6]	5	0	3	6	0	0
ko:K00126	formate dehydrogenase subunit delta [EC:1.17.1.9]	20	8	268.8	11	5.83	4.17
ko:K00127	formate dehydrogenase subunit gamma	8263.58	989.79	2454.45	8697.17	1002	891.61
ko:K00128	aldehyde dehydrogenase (NAD+) [EC:1.2.1.3]	12323	11167.6	14029.9	16581.4	3598.9	4746.17
ko:K00129	aldehyde dehydrogenase (NAD(P)+) [EC:1.2.1.5]	NA	NA	NA	NA	NA	NA
ko:K00130	betaine-aldehyde dehydrogenase [EC:1.2.1.8]	991.06	1695.41	4166.36	1884.09	459.7	500.57
ko:K00131	glyceraldehyde-3-phosphate dehydrogenase (NADP+) [EC:1.2.1.9]	1753.59	9671.89	8346.87	2338.32	7597.13	2306.21
ko:K00132	acetaldehyde dehydrogenase (acetylating) [EC:1.2.1.10]	945.67	517.83	23.4	1404.25	96.58	254.35
ko:K00133	aspartate-semialdehyde dehydrogenase [EC:1.2.1.11]	49649.5	70901.3	62199.8	64889.9	69596.8	67876.2
ko:K00134	glyceraldehyde 3-phosphate dehydrogenase [EC:1.2.1.12]	53404.6	75133.8	68127.6	66037	75703.1	68951.3
ko:K00135	succinate-semialdehyde dehydrogenase / glutarate-semialdehyde dehydrogenase [EC:1.2.1.16 1.2.1.79 1.2.1.20]	64259	52397.8	52884.7	84635.9	68757.5	62241.9
ko:K00137	aminobutyraldehyde dehydrogenase [EC:1.2.1.19]	448.27	152.04	1378.69	1365.43	341	92.29
ko:K00138	aldehyde dehydrogenase [EC:1.2.1.-]	743.65	1024.13	4567.3	2052.22	497.57	222.13
ko:K00139	succinate-semialdehyde dehydrogenase [EC:1.2.1.24]	NA	NA	NA	NA	NA	NA
ko:K00140	malonate-semialdehyde dehydrogenase (acetylating) / methylmalonate-semialdehyde dehydrogenase [EC:1.2.1.18 1.2.1.27]	1693.49	2451.78	6769.7	1163.27	4538.83	703.98
ko:K00141	benzaldehyde dehydrogenase (NAD) [EC:1.2.1.28]	55.7	27	169.91	16	8.49	16.51
ko:K00142	acyl-CoA synthetase [EC:6.2.1.-]	NA	NA	NA	NA	NA	NA
ko:K00143	L-2-aminoadipate reductase [EC:1.2.1.95]	NA	NA	NA	NA	NA	NA
ko:K00145	N-acetyl-gamma-glutamyl-phosphate reductase [EC:1.2.1.38]	15402.6	14515.3	13763.5	17066.4	13430	6125.89
ko:K00146	phenylacetaldehyde dehydrogenase [EC:1.2.1.39]	3641.68	1704.67	2567.09	916.13	637.27	732.54
ko:K00147	glutamate-5-semialdehyde dehydrogenase [EC:1.2.1.41]	24332.5	57601.9	50506	26320.4	21813.1	20899.3
ko:K00148	glutathione-independent formaldehyde dehydrogenase [EC:1.2.1.46]	506.95	2138	2641	584.12	477.57	548.16
ko:K00149	aldehyde dehydrogenase family 9 member A1 [EC:1.2.1.47 1.2.1.3]	NA	NA	NA	NA	NA	NA
ko:K00150	glyceraldehyde-3-phosphate dehydrogenase (NAD(P)) [EC:1.2.1.59]	2.5	0	2.5	5	0	0
ko:K00151	5-carboxymethyl-2-hydroxymuconic-semialdehyde dehydrogenase [EC:1.2.1.60]	269.98	149.48	573.41	233.89	63.96	106.57
ko:K00152	salicylaldehyde dehydrogenase [EC:1.2.1.65]	NA	NA	NA	NA	NA	NA
ko:K00153	S-(hydroxymethyl)mycothiol dehydrogenase [EC:1.1.1.306]	0	439.25	458.33	100.67	85	105
ko:K00154	coniferyl-aldehyde dehydrogenase [EC:1.2.1.68]	5829.54	221.4	3254.96	282.6	163.37	567.91
ko:K00155	L-tyrosine reductase [EC:1.2.1.101]	NA	NA	NA	NA	NA	NA
ko:K00156	pyruvate dehydrogenase (quinone) [EC:1.2.5.1]	25012.8	12270.5	10041.2	36140.2	55412.9	48753.3
ko:K00157	aldehyde oxidase [EC:1.2.3.1]	75.57	55.86	136.71	4.29	28.86	5.71
ko:K00158	pyruvate oxidase [EC:1.2.3.3]	74533.1	45815.8	36220.2	81202.4	141447	104323
ko:K00161	pyruvate dehydrogenase E1 component alpha subunit [EC:1.2.4.1]	22562.6	55748.9	50002.8	20526.7	20784	18632
ko:K00162	pyruvate dehydrogenase E1 component beta subunit [EC:1.2.4.1]	21773.3	55852.2	49926.5	20509.9	20772.2	18617.8
ko:K00163	pyruvate dehydrogenase E1 component [EC:1.2.4.1]	459.35	1341.71	5104.87	155.1	365.33	144.8
ko:K00164	2-oxoglutarate dehydrogenase E1 component [EC:1.2.4.2]	8386.02	3455.71	6592.21	9348.63	1429.46	1529.59
ko:K00166	2-oxoisovalerate dehydrogenase E1 component alpha subunit [EC:1.2.4.4]	621.2	2401.44	3401.25	755.67	674.66	738.23
ko:K00167	2-oxoisovalerate dehydrogenase E1 component beta subunit [EC:1.2.4.4]	621.2	2285.1	3558.09	676.67	599.66	646.23
ko:K00169	pyruvate ferredoxin oxidoreductase alpha subunit [EC:1.2.7.1]	4726.12	1349.86	536.7	2265.77	486.54	1086.57
ko:K00170	pyruvate ferredoxin oxidoreductase beta subunit [EC:1.2.7.1]	420.04	1792.46	186.47	563.38	334.84	564.17
ko:K00171	pyruvate ferredoxin oxidoreductase delta subunit [EC:1.2.7.1]	176.6	713.83	308.3	350.04	291.17	366.67
ko:K00172	pyruvate ferredoxin oxidoreductase gamma subunit [EC:1.2.7.1]	422.92	1261.66	441.8	569.17	335.34	578.17
ko:K00174	2-oxoglutarate/2-oxoacid ferredoxin oxidoreductase subunit alpha [EC:1.2.7.3 1.2.7.11]	932	3647.27	2137.08	2063.55	2028.59	1509.28
ko:K00175	2-oxoglutarate/2-oxoacid ferredoxin oxidoreductase subunit beta [EC:1.2.7.3 1.2.7.11]	932	3594.27	2133.08	2061.55	2028.59	1499.28
ko:K00176	2-oxoglutarate ferredoxin oxidoreductase subunit delta [EC:1.2.7.3]	516.77	1758.03	469.61	1290.82	848.54	795.04
ko:K00177	2-oxoglutarate ferredoxin oxidoreductase subunit gamma [EC:1.2.7.3]	346.77	1959.4	621.11	1134.32	1186.54	828.54
ko:K00179	indolepyruvate ferredoxin oxidoreductase, alpha subunit [EC:1.2.7.8]	587.28	2679.85	532.81	1032.24	818.18	819.01
ko:K00180	indolepyruvate ferredoxin oxidoreductase, beta subunit [EC:1.2.7.8]	587.28	2310.18	392.81	1032.24	795.93	819.01
ko:K00181	O-palmitoleoyl transferase [EC:2.3.1.250]	NA	NA	NA	NA	NA	NA
ko:K00182	wingless-type MMTV integration site family, member 2	NA	NA	NA	NA	NA	NA
ko:K00184	dimethyl sulfoxide reductase iron-sulfur subunit	223.34	333	180.81	232	312.21	106.79
ko:K00185	dimethyl sulfoxide reductase membrane subunit	90	263.5	148.83	156	46.5	40.5
ko:K00186	2-oxoisovalerate ferredoxin oxidoreductase alpha subunit [EC:1.2.7.7]	16.83	0	3	5.67	1	1
ko:K00187	2-oxoisovalerate ferredoxin oxidoreductase beta subunit [EC:1.2.7.7]	2.5	74	5	3	10	0
ko:K00188	2-oxoisovalerate ferredoxin oxidoreductase delta subunit [EC:1.2.7.7]	2.5	0	0	3	0	0
ko:K00189	2-oxoisovalerate/pyruvate ferredoxin oxidoreductase gamma subunit [EC:1.2.7.7 1.2.7.1]	NA	NA	NA	NA	NA	NA
ko:K00192	anaerobic carbon-monoxide dehydrogenase, CODH/ACS complex subunit alpha [EC:1.2.7.4]	NA	NA	NA	NA	NA	NA
ko:K00193	acetyl-CoA decarbonylase/synthase, CODH/ACS complex subunit beta [EC:2.3.1.169]	NA	NA	NA	NA	NA	NA
ko:K00194	acetyl-CoA decarbonylase/synthase, CODH/ACS complex subunit delta [EC:2.1.1.245]	1001.64	98	20.86	1001.86	26.29	217.14
ko:K00195	anaerobic carbon-monoxide dehydrogenase, CODH/ACS complex subunit epsilon	NA	NA	NA	NA	NA	NA
ko:K00196	anaerobic carbon-monoxide dehydrogenase iron sulfur subunit	1037.23	190.73	472.79	1368.13	549.64	183.58
ko:K00197	acetyl-CoA decarbonylase/synthase, CODH/ACS complex subunit gamma [EC:2.1.1.245]	1001.64	98	23.86	1003.86	26.29	217.14
ko:K00198	anaerobic carbon-monoxide dehydrogenase catalytic subunit [EC:1.2.7.4]	1270.82	484.89	257.81	1573.75	331.36	708.62
ko:K00200	formylmethanofuran dehydrogenase subunit A [EC:1.2.7.12]	2.5	8	4	3	0	0
ko:K00201	formylmethanofuran dehydrogenase subunit B [EC:1.2.7.12]	2.5	8	4	3	0	0
ko:K00202	formylmethanofuran dehydrogenase subunit C [EC:1.2.7.12]	2.5	8	4	3	0	0
ko:K00203	formylmethanofuran dehydrogenase subunit D [EC:1.2.7.12]	2.5	0	0	3	0	0
ko:K00204	4Fe-4S ferredoxin	2.5	0	0	3	0	0
ko:K00205	4Fe-4S ferredoxin	5	0	0	15	1.5	2.5
ko:K00206	phosphonoacetaldehyde dehydrogenase [EC:1.2.1.-]	NA	NA	NA	NA	NA	NA
ko:K00207	dihydropyrimidine dehydrogenase (NADP+) [EC:1.3.1.2]	NA	NA	NA	NA	NA	NA
ko:K00208	enoyl-[acyl-carrier protein] reductase I [EC:1.3.1.9 1.3.1.10]	20735.3	43567.1	41690.6	46330.5	22815.7	21592.6
ko:K00209	enoyl-[acyl-carrier protein] reductase / trans-2-enoyl-CoA reductase (NAD+) [EC:1.3.1.9 1.3.1.44]	1373.62	258.56	1477.74	810.12	248.5	565.48
ko:K00211	prephenate dehydrogenase (NADP+) [EC:1.3.1.13]	NA	NA	NA	NA	NA	NA
ko:K00212	20alpha/3alpha-hydroxysteroid dehydrogenase / dihydrodiol dehydrogenase [EC:1.1.1.149 1.1.1.357 1.3.1.20]	NA	NA	NA	NA	NA	NA
ko:K00213	7-dehydrocholesterol reductase [EC:1.3.1.21]	NA	NA	NA	NA	NA	NA
ko:K00214	biliverdin reductase [EC:1.3.1.24]	NA	NA	NA	NA	NA	NA
ko:K00215	4-hydroxy-tetrahydrodipicolinate reductase [EC:1.17.1.8]	49226.2	69942.7	60867.7	64905.2	69217.6	67703
ko:K00216	2,3-dihydro-2,3-dihydroxybenzoate dehydrogenase [EC:1.3.1.28]	577.54	2353.75	2158.82	325.14	549.45	357.17
ko:K00217	maleylacetate reductase [EC:1.3.1.32]	0	9.75	38	0	0	0
ko:K00218	protochlorophyllide reductase [EC:1.3.1.33]	30	13	14	53	15	12
ko:K00219	2,4-dienoyl-CoA reductase (NADPH2) [EC:1.3.1.34]	1172.88	1801.55	6397.06	1132.88	895.16	944.77
ko:K00220	cyclohexadieny/prephenate dehydrogenase [EC:1.3.1.43 1.3.1.12]	7354.37	1380.9	3810.48	8594.6	409.87	731.57
ko:K00221	alkylmercury lyase [EC:4.99.1.2]	NA	NA	NA	NA	NA	NA
ko:K00222	Delta14-sterol reductase [EC:1.3.1.70]	NA	NA	NA	NA	NA	NA
ko:K00223	Delta24(24(1))-sterol reductase [EC:1.3.1.71]	NA	NA	NA	NA	NA	NA
ko:K00224	chloroplastic oxoene reductase [EC:1.3.1.-]	NA	NA	NA	NA	NA	NA
ko:K00225	L-galactono-1,4-lactone dehydrogenase [EC:1.3.2.3]	NA	NA	NA	NA	NA	NA
ko:K00226	dihydroorotate dehydrogenase (fumarate) [EC:1.3.98.1]	49910.5	76318.2	62224.2	56119.5	74297.3	70213
ko:K00227	Delta7-sterol 5-desaturase [EC:1.14.19.20]	0	10.5	469.16	0	0	1.67
ko:K00228	coproporphyrinogen III oxidase [EC:1.3.3.3]	7755.55	1590.86	4850.43	8601.03	775.7	808.03
ko:K00230	menaquinone-dependent protoporphyrinogen oxidase [EC:1.3.5.3]	506.87	834.44	1419.62	360.66	716.18	416.61
ko:K00231	protoporphyrinogen/coproporphyrinogen III oxidase [EC:1.3.3.4 1.3.3.15]	724.54	3146.99	3572.21	991.96	881.36	961.87
ko:K00232	acyl-CoA oxidase [EC:1.3.3.6]	0	7.5	37	24	19	24
ko:K00234	succinate dehydrogenase (ubiquinone) flavoprotein subunit [EC:1.3.5.1]	NA	NA	NA	NA	NA	NA
ko:K00235	succinate dehydrogenase (ubiquinone) iron-sulfur subunit [EC:1.3.5.1]	NA	NA	NA	NA	NA	NA
ko:K00236	succinate dehydrogenase (ubiquinone) cytochrome b560 subunit	NA	NA	NA	NA	NA	NA
ko:K00237	succinate dehydrogenase (ubiquinone) membrane anchor subunit	NA	NA	NA	NA	NA	NA
ko:K00239	succinate dehydrogenase / fumarate reductase, flavoprotein subunit [EC:1.3.5.1 1.3.5.4]	19053.1	8861.86	10426.1	15995.2	5972.11	6653.81
ko:K00240	succinate dehydrogenase / fumarate reductase, iron-sulfur subunit [EC:1.3.5.1 1.3.5.4]	8702	4200.1	6682.55	10173.3	1757.73	1941.8
ko:K00241	succinate dehydrogenase / fumarate reductase, cytochrome b subunit	8340.25	5021.43	7723.38	9410.52	1507.15	1586.13
ko:K00242	succinate dehydrogenase / fumarate reductase, membrane anchor subunit	7722.55	2046.61	5396.99	8653.03	828.7	869.03
ko:K00243	uncharacterized protein	40299.6	67013.8	56156.4	53060.2	67931.2	65708.5
ko:K00244	fumarate reductase flavoprotein subunit [EC:1.3.5.4]	99208.3	100453	87115.4	168813	211702	203148
ko:K00245	fumarate reductase iron-sulfur subunit [EC:1.3.5.4]	457.44	650.13	1400.14	61.1	306.5	75.12
ko:K00246	fumarate reductase subunit C	443.27	1657.13	2710.06	47.43	303	63.29
ko:K00247	fumarate reductase subunit D	411.27	1518.46	2694.55	21.43	279	42.29
ko:K00248	butyryl-CoA dehydrogenase [EC:1.3.8.1]	5635.55	11343.9	6801.62	6286.53	2464.76	4448.69
ko:K00249	acyl-CoA dehydrogenase [EC:1.3.8.7]	1304.61	4214.34	12435.8	703.55	991.82	668.75
ko:K00251	3-oxo-5-beta-steroid 4-dehydrogenase [EC:1.3.1.3]	NA	NA	NA	NA	NA	NA
ko:K00252	glutaryl-CoA dehydrogenase [EC:1.3.8.6]	69.77	519.9	3502.52	118.17	70.5	83.94
ko:K00253	isovaleryl-CoA dehydrogenase [EC:1.3.8.4]	57.37	348.5	3055.43	79	29.5	38.34
ko:K00254	dihydroorotate dehydrogenase [EC:1.3.5.2]	17783.4	20441.7	19746.2	14108	13864.1	7406.46
ko:K00255	long-chain-acyl-CoA dehydrogenase [EC:1.3.8.8]	16.51	97.83	3130.08	11	19.01	18.51
ko:K00257	acyl-ACP dehydrogenase [EC:1.3.99.-]	0	0	7	0	0	0
ko:K00258	swainsonine biosynthesis oxidoreductase SwnR [EC:1.3.1.-]	NA	NA	NA	NA	NA	NA
ko:K00259	alanine dehydrogenase [EC:1.4.1.1]	4015.34	12611.5	10605.2	1143.93	908.08	995.85
ko:K00260	glutamate dehydrogenase [EC:1.4.1.2]	906.27	3982.45	4060.57	1218.9	886.12	1104.65
ko:K00261	glutamate dehydrogenase (NAD(P)+) [EC:1.4.1.3]	4634.92	3935.51	2554.24	5781.48	1429.3	2445.15
ko:K00262	glutamate dehydrogenase (NADP+) [EC:1.4.1.4]	8601.74	20463.2	16390.9	8523.99	11503.5	5197.61
ko:K00263	leucine dehydrogenase [EC:1.4.1.9]	589.97	1946.43	2800.93	646.88	537.33	600.46
ko:K00264	glutamate synthase (NADH) [EC:1.4.1.14]	NA	NA	NA	NA	NA	NA
ko:K00265	glutamate synthase (NADPH) large chain [EC:1.4.1.13]	13402.6	6383.51	8025.18	15707.2	11359.2	5018.12
ko:K00266	glutamate synthase (NADPH) small chain [EC:1.4.1.13]	19481.3	10289.7	8731.08	23736.6	13282.9	8384.33
ko:K00270	phenylalanine dehydrogenase [EC:1.4.1.20]	39.12	25	108.11	24.11	10.88	11.75
ko:K00271	valine dehydrogenase (NAD+) [EC:1.4.1.23]	0	0	7	0	3	0
ko:K00272	D-aspartate oxidase [EC:1.4.3.1]	NA	NA	NA	NA	NA	NA
ko:K00273	D-amino-acid oxidase [EC:1.4.3.3]	0	6.5	3	0	0	0
ko:K00274	monoamine oxidase [EC:1.4.3.4]	11512.6	1396.89	2157.42	7290.46	640.54	1390.25
ko:K00275	pyridoxamine 5'-phosphate oxidase [EC:1.4.3.5]	7779.46	2193.11	5951.26	8662.06	833.76	867.57
ko:K00276	primary-amine oxidase [EC:1.4.3.21]	100.24	75.69	266.21	4.29	31.53	10.88
ko:K00277	protein-lysine 6-oxidase [EC:1.4.3.13]	NA	NA	NA	NA	NA	NA
ko:K00278	L-aspartate oxidase [EC:1.4.3.16]	4700.38	4927.69	7170.76	5857.32	8773.7	4392.79
ko:K00279	cytokinin dehydrogenase [EC:1.5.99.12]	NA	NA	NA	NA	NA	NA
ko:K00280	lysyl oxidase-like protein 2/3/4 [EC:1.4.3.-]	NA	NA	NA	NA	NA	NA
ko:K00281	glycine dehydrogenase [EC:1.4.4.2]	7774.08	1452.53	2917.58	8680.71	836	884.23
ko:K00282	glycine dehydrogenase subunit 1 [EC:1.4.4.2]	1097.37	3143.52	2593.26	1289.74	852.57	1074.06
ko:K00283	glycine dehydrogenase subunit 2 [EC:1.4.4.2]	8866.25	4009.65	4638.04	9969.45	1677.74	1959.12
ko:K00284	glutamate synthase (ferredoxin) [EC:1.4.7.1]	5997.22	5903.54	4224.94	7295.67	10954.2	4519.11
ko:K00285	D-amino-acid dehydrogenase [EC:1.4.5.1]	22719.5	18274.5	21097.6	20223.8	9255.89	3444.8
ko:K00286	pyrroline-5-carboxylate reductase [EC:1.5.1.2]	54753.4	70039.1	62040	65861	71223.7	73657.1
ko:K00287	dihydrofolate reductase [EC:1.5.1.3]	41662.5	76872.6	65174.3	54058.8	68240.1	66226.2
ko:K00288	methylenetetrahydrofolate dehydrogenase (NADP+) / methenyltetrahydrofolate cyclohydrolase / formyltetrahydrofolate synthetase [EC:1.5.1.5 3.5.4.9 6.3.4.3]	32	79.5	0	47	3	0
ko:K00289	formyltetrahydrofolate dehydrogenase [EC:1.5.1.6]	NA	NA	NA	NA	NA	NA
ko:K00290	saccharopine dehydrogenase (NAD+, L-lysine forming) [EC:1.5.1.7]	2649.83	6887.72	4847.58	3925.54	420.28	1427.56
ko:K00293	saccharopine dehydrogenase (NADP+, L-glutamate forming) [EC:1.5.1.10]	0	35	7	0	0	0
ko:K00294	1-pyrroline-5-carboxylate dehydrogenase [EC:1.2.1.88]	1088.84	3009.54	3082.22	1365.24	882.07	1163.4
ko:K00295	methylenetetrahydrofolate dehydrogenase (NAD+) [EC:1.5.1.15]	NA	NA	NA	NA	NA	NA
ko:K00296	D-nopaline dehydrogenase [EC:1.5.1.19]	NA	NA	NA	NA	NA	NA
ko:K00297	methylenetetrahydrofolate reductase (NADPH) [EC:1.5.1.20]	17286.3	24624.3	22033	19510.5	13431.6	6605.27
ko:K00298	N5-(carboxyethyl)ornithine synthase [EC:1.5.1.24]	381	94.5	349.12	0	43	0
ko:K00299	FMN reductase [EC:1.5.1.38]	650.32	1297.1	4432.62	890.86	1076.62	953.86
ko:K00300	methylenetetrahydrofolate/methylenetetrahydromethanopterin dehydrogenase (NADP+) [EC:1.5.1.5 1.5.1.-]	NA	NA	NA	NA	NA	NA
ko:K00301	sarcosine oxidase [EC:1.5.3.1]	112.87	560.97	550.81	232.46	224.74	251.5
ko:K00302	sarcosine oxidase, subunit alpha [EC:1.5.3.1]	481.3	1041.92	1738.28	1868	294.39	215.59
ko:K00303	sarcosine oxidase, subunit beta [EC:1.5.3.1]	244.11	171.47	1590.56	1861.11	275.24	462.52
ko:K00304	sarcosine oxidase, subunit delta [EC:1.5.3.1]	46.2	91.5	965	1399	82.83	61.17
ko:K00305	sarcosine oxidase, subunit gamma [EC:1.5.3.1]	267.2	152.5	1258	3216	214.83	155.17
ko:K00306	sarcosine oxidase / L-pipecolate oxidase [EC:1.5.3.1 1.5.3.7]	96.07	55.86	136.71	4.29	28.86	5.71
ko:K00307	reticuline oxidase [EC:1.21.3.3]	NA	NA	NA	NA	NA	NA
ko:K00308	N1-acetylpolyamine oxidase [EC:1.5.3.13]	NA	NA	NA	NA	NA	NA
ko:K00309	dimethylglycine oxidase [EC:1.5.3.10]	NA	NA	NA	NA	NA	NA
ko:K00310	pyrimidodiazepine synthase [EC:1.5.4.1]	NA	NA	NA	NA	NA	NA
ko:K00311	electron-transferring-flavoprotein dehydrogenase [EC:1.5.5.1]	8803.57	1644.65	4848.9	8695.6	502.53	812.91
ko:K00312	wingless-type MMTV integration site family, member 3	NA	NA	NA	NA	NA	NA
ko:K00313	electron transfer flavoprotein-quinone oxidoreductase [EC:1.5.5.-]	768.37	469.43	261.06	152.8	773.81	140.78
ko:K00314	sarcosine dehydrogenase [EC:1.5.8.3]	NA	NA	NA	NA	NA	NA
ko:K00315	dimethylglycine dehydrogenase [EC:1.5.8.4]	0	20	28	0	0	0
ko:K00316	spermidine dehydrogenase [EC:1.5.99.6]	1496.62	71.75	471.57	142	73	73
ko:K00317	dimethylamine/trimethylamine dehydrogenase [EC:1.5.8.1 1.5.8.2]	0	0	0	0	0.83	1.17
ko:K00318	proline dehydrogenase [EC:1.5.5.2]	737.13	3144.25	3043.56	984.37	867.45	963.37
ko:K00319	methylenetetrahydromethanopterin dehydrogenase [EC:1.5.98.1]	2.5	0	0	3	0	0
ko:K00320	5,10-methylenetetrahydromethanopterin reductase [EC:1.5.98.2]	2.5	6	4	3	0	0
ko:K00322	NAD(P) transhydrogenase [EC:1.6.1.1]	1900.35	237.79	2728.84	174.43	363.5	124.63
ko:K00323	H+-translocating NAD(P) transhydrogenase [EC:1.6.1.2 7.1.1.1]	NA	NA	NA	NA	NA	NA
ko:K00324	H+-translocating NAD(P) transhydrogenase subunit alpha [EC:1.6.1.2 7.1.1.1]	11262.6	2874.76	8311.81	15945.1	3161.9	1760.77
ko:K00325	H+-translocating NAD(P) transhydrogenase subunit beta [EC:1.6.1.2 7.1.1.1]	5864.3	1809.36	4919.83	8015.78	1721.45	905.53
ko:K00326	cytochrome-b5 reductase [EC:1.6.2.2]	NA	NA	NA	NA	NA	NA
ko:K00327	NADPH-ferrihemoprotein reductase [EC:1.6.2.4]	NA	NA	NA	NA	NA	NA
ko:K00330	NADH-quinone oxidoreductase subunit A [EC:7.1.1.2]	9328.26	1550.86	4230	8977.66	1006.76	1028.36
ko:K00331	NADH-quinone oxidoreductase subunit B [EC:7.1.1.2]	9401.26	1574.36	4146.2	9399.09	1075.76	1049.36
ko:K00332	NADH-quinone oxidoreductase subunit C [EC:7.1.1.2]	7399.14	1027.65	1263.36	8702.22	584.43	836.67
ko:K00333	NADH-quinone oxidoreductase subunit D [EC:7.1.1.2]	7526.91	1448.07	1339.26	9252.66	731.09	928.9
ko:K00334	NADH-quinone oxidoreductase subunit E [EC:7.1.1.2]	11626	3169.36	4463.72	11722.1	1835.91	2502.69
ko:K00335	NADH-quinone oxidoreductase subunit F [EC:7.1.1.2]	11695.2	3821.28	4830.17	11884.2	2129.31	2749.49
ko:K00336	NADH-quinone oxidoreductase subunit G [EC:7.1.1.2]	12199.3	4057.2	4776.27	12615.5	1971.4	3204.53
ko:K00337	NADH-quinone oxidoreductase subunit H [EC:7.1.1.2]	9428.26	1647.36	4157.2	9418.09	1085.76	1049.36
ko:K00338	NADH-quinone oxidoreductase subunit I [EC:7.1.1.2]	9476.76	1553.86	4130.2	9221.84	1033.35	1230.68
ko:K00339	NADH-quinone oxidoreductase subunit J [EC:7.1.1.2]	9328.26	1550.86	4146	8977.66	1006.76	1028.36
ko:K00340	NADH-quinone oxidoreductase subunit K [EC:7.1.1.2]	9329.46	1550.86	4268	8977.66	1006.76	1028.36
ko:K00341	NADH-quinone oxidoreductase subunit L [EC:7.1.1.2]	9459.65	1739.53	5840.49	9463.2	1143.43	1079.13
ko:K00342	NADH-quinone oxidoreductase subunit M [EC:7.1.1.2]	9333.63	1609.11	5746.58	8977.66	1010.26	1034.7
ko:K00343	NADH-quinone oxidoreductase subunit N [EC:7.1.1.2]	9335.26	1621.86	4185	9011.06	1071.76	1053.36
ko:K00344	NADPH:quinone reductase [EC:1.6.5.5]	53997.7	23040.4	26918.8	23179.6	35088.7	17896.6
ko:K00345	NAD(P)H-quinone oxidoreductase subunit S, chloroplastic [EC:1.6.5.-]	NA	NA	NA	NA	NA	NA
ko:K00346	Na+-transporting NADH:ubiquinone oxidoreductase subunit A [EC:7.2.1.1]	143.77	1141.16	1800.55	96.44	101.23	82.75
ko:K00347	Na+-transporting NADH:ubiquinone oxidoreductase subunit B [EC:7.2.1.1]	218.27	3287.66	3277.22	293.94	389.23	304.75
ko:K00348	Na+-transporting NADH:ubiquinone oxidoreductase subunit C [EC:7.2.1.1]	149.27	1385.66	1954.05	153.94	386.23	286.75
ko:K00349	Na+-transporting NADH:ubiquinone oxidoreductase subunit D [EC:7.2.1.1]	149.27	1385.66	1954.05	153.94	386.23	286.75
ko:K00350	Na+-transporting NADH:ubiquinone oxidoreductase subunit E [EC:7.2.1.1]	149.27	1413.66	2329.05	153.94	386.23	286.75
ko:K00351	Na+-transporting NADH:ubiquinone oxidoreductase subunit F [EC:7.2.1.1]	149.27	1385.66	2014.05	153.94	386.23	286.75
ko:K00354	NADPH2 dehydrogenase [EC:1.6.99.1]	821.72	2351.43	1846.91	581.41	388.17	560.28
ko:K00355	NAD(P)H dehydrogenase (quinone) [EC:1.6.5.2]	1050.46	4707.42	4622.6	951.77	996.74	826.23
ko:K00357	dihydropteridine reductase [EC:1.5.1.34]	NA	NA	NA	NA	NA	NA
ko:K00359	NADPH:quinone reductase [EC:1.6.5.5]	NA	NA	NA	NA	NA	NA
ko:K00360	assimilatory nitrate reductase electron transfer subunit [EC:1.7.99.-]	0	3.3	11	24	22	24
ko:K00362	nitrite reductase (NADH) large subunit [EC:1.7.1.15]	4709.58	3383.24	7861.09	7894.76	1439.31	1141.59
ko:K00363	nitrite reductase (NADH) small subunit [EC:1.7.1.15]	1009.3	1726.56	3386.38	514.15	695.21	482.27
ko:K00364	GMP reductase [EC:1.7.1.7]	37611.4	59248.6	50873.8	49063.9	66457	63526.7
ko:K00365	urate oxidase [EC:1.7.3.3]	0	8.5	21	0	3	0
ko:K00366	ferredoxin-nitrite reductase [EC:1.7.7.1]	1394.31	1902.98	1098.71	1593.44	592.6	835.66
ko:K00367	ferredoxin-nitrate reductase [EC:1.7.7.2]	0	74	23.6	0	10	0
ko:K00368	nitrite reductase (NO-forming) [EC:1.7.2.1]	51.89	1328.67	1769.69	69.78	47	50
ko:K00370	nitrate reductase / nitrite oxidoreductase, alpha subunit [EC:1.7.5.1 1.7.99.-]	4035.4	36160.9	33274.2	8097.68	5696.86	4808.99
ko:K00371	nitrate reductase / nitrite oxidoreductase, beta subunit [EC:1.7.5.1 1.7.99.-]	4034.73	35372	32524.3	8066.68	5662.86	4764.99
ko:K00372	assimilatory nitrate reductase catalytic subunit [EC:1.7.99.-]	4210.5	1425.72	3570.79	8475.53	1030.91	803.67
ko:K00373	nitrate reductase molybdenum cofactor assembly chaperone NarJ/NarW	4034.73	35859	32913.3	8066.68	5662.86	4764.99
ko:K00374	nitrate reductase gamma subunit [EC:1.7.5.1 1.7.99.-]	4061.73	35933	32916.3	8085.68	5672.86	4764.99
ko:K00375	GntR family transcriptional regulator / MocR family aminotransferase	8407.93	9850.84	12669.2	19581.7	9573.36	7679.39
ko:K00376	nitrous-oxide reductase [EC:1.7.2.4]	0	317.09	515.77	0	3	2
ko:K00380	sulfite reductase (NADPH) flavoprotein alpha-component [EC:1.8.1.2]	1074.95	3193.69	7997.99	774	899.07	721.9
ko:K00381	sulfite reductase (NADPH) hemoprotein beta-component [EC:1.8.1.2]	8285.19	3185.52	7291.15	9219.77	1285.44	1391.53
ko:K00382	dihydrolipoamide dehydrogenase [EC:1.8.1.4]	31503.2	63741.1	61848.2	31538.3	23657.2	21693.8
ko:K00383	glutathione reductase (NADPH) [EC:1.8.1.7]	83436.9	78478.4	68062.8	71312	100236	89144.3
ko:K00384	thioredoxin reductase (NADPH) [EC:1.8.1.9]	68738.4	113435	99853.6	88546	79786.4	85930.9
ko:K00385	anaerobic sulfite reductase subunit C	1799.41	201.23	104.63	2243.92	458.3	587.32
ko:K00386	sulfite dehydrogenase (cytochrome) subunit B [EC:1.8.2.1]	NA	NA	NA	NA	NA	NA
ko:K00387	sulfite oxidase [EC:1.8.3.1]	0	8	17	4	3	5
ko:K00389	putative membrane protein	408.7	81.23	268.29	76.81	277.48	61.75
ko:K00390	phosphoadenosine phosphosulfate reductase [EC:1.8.4.8 1.8.4.10]	9236.08	5180.93	7767.35	10906.9	1696.77	2384.02
ko:K00392	sulfite reductase (ferredoxin) [EC:1.8.7.1]	1464.73	2780.89	1711.36	1757.57	948.64	1299.62
ko:K00394	adenylylsulfate reductase, subunit A [EC:1.8.99.2]	742.64	326.5	274.5	1238.89	459.74	711.66
ko:K00395	adenylylsulfate reductase, subunit B [EC:1.8.99.2]	910.14	93.67	110	1432.39	201.91	709.99
ko:K00399	methyl-coenzyme M reductase alpha subunit [EC:2.8.4.1]	2.5	0	0	3	0	0
ko:K00400	methyl coenzyme M reductase system, component A2	5	0	0	6	0	0
ko:K00401	methyl-coenzyme M reductase beta subunit [EC:2.8.4.1]	2.5	0	0	3	0	0
ko:K00402	methyl-coenzyme M reductase gamma subunit [EC:2.8.4.1]	2.5	0	0	3	0	0
ko:K00404	cytochrome c oxidase cbb3-type subunit I [EC:7.1.1.9]	44	461.09	2454.21	66	17	14
ko:K00405	cytochrome c oxidase cbb3-type subunit II	44	417.09	2310.94	66	20	16
ko:K00406	cytochrome c oxidase cbb3-type subunit III	48	571.59	2438.61	77	25	19
ko:K00407	cytochrome c oxidase cbb3-type subunit IV	44	395.42	2198.44	38	5	9
ko:K00408	wingless-type MMTV integration site family, member 4	NA	NA	NA	NA	NA	NA
ko:K00410	ubiquinol-cytochrome c reductase cytochrome b/c1 subunit	7280.2	193.4	300.4	8430.6	384.2	693.4
ko:K00411	ubiquinol-cytochrome c reductase iron-sulfur subunit [EC:7.1.1.8]	7340.02	1668.99	3347.51	8585.6	491.03	758.57
ko:K00412	ubiquinol-cytochrome c reductase cytochrome b subunit	14374.2	1906.39	3597.91	15221.2	777.23	1396.97
ko:K00413	ubiquinol-cytochrome c reductase cytochrome c1 subunit	14371.6	1844.39	3570.91	15221.2	777.23	1396.97
ko:K00414	ubiquinol-cytochrome c reductase core subunit 1	NA	NA	NA	NA	NA	NA
ko:K00415	ubiquinol-cytochrome c reductase core subunit 2	NA	NA	NA	NA	NA	NA
ko:K00416	ubiquinol-cytochrome c reductase subunit 6	NA	NA	NA	NA	NA	NA
ko:K00417	ubiquinol-cytochrome c reductase subunit 7	NA	NA	NA	NA	NA	NA
ko:K00418	ubiquinol-cytochrome c reductase subunit 8	NA	NA	NA	NA	NA	NA
ko:K00419	ubiquinol-cytochrome c reductase subunit 9	NA	NA	NA	NA	NA	NA
ko:K00420	ubiquinol-cytochrome c reductase subunit 10	NA	NA	NA	NA	NA	NA
ko:K00422	polyphenol oxidase [EC:1.10.3.1]	NA	NA	NA	NA	NA	NA
ko:K00423	L-ascorbate oxidase [EC:1.10.3.3]	NA	NA	NA	NA	NA	NA
ko:K00424	cytochrome bd-I ubiquinol oxidase subunit X [EC:7.1.1.7]	439.35	176.29	2771.26	61.43	297.33	76.8
ko:K00425	cytochrome bd ubiquinol oxidase subunit I [EC:7.1.1.7]	54466.7	56264	54987.8	57528.2	63011.7	61372.4
ko:K00426	cytochrome bd ubiquinol oxidase subunit II [EC:7.1.1.7]	54741.5	56381.2	55085.9	58004.4	63222.3	61530.3
ko:K00427	L-lactate permease	557.87	166.29	1924.5	69.43	560.38	114.75
ko:K00428	cytochrome c peroxidase [EC:1.11.1.5]	10088.6	2178.5	4045.44	9649.41	812	867.85
ko:K00430	peroxidase [EC:1.11.1.7]	NA	NA	NA	NA	NA	NA
ko:K00431	thyroid peroxidase [EC:1.11.1.8]	NA	NA	NA	NA	NA	NA
ko:K00432	glutathione peroxidase [EC:1.11.1.9]	14104	20403.5	22606	12249.2	13900.4	5077.59
ko:K00433	non-heme chloroperoxidase [EC:1.11.1.10]	12407.3	10101.8	9173.71	1945.74	1893.41	2471.65
ko:K00434	L-ascorbate peroxidase [EC:1.11.1.11]	NA	NA	NA	NA	NA	NA
ko:K00435	hydrogen peroxide-dependent heme synthase [EC:1.3.98.5]	600	2200.27	2074.47	661.67	603.08	637.06
ko:K00436	NAD-reducing hydrogenase large subunit [EC:1.12.1.2]	0	12	10	0	0	0
ko:K00437	[NiFe] hydrogenase large subunit [EC:1.12.2.1]	0	74	5	0	10	0
ko:K00440	coenzyme F420 hydrogenase subunit alpha [EC:1.12.98.1]	2.5	0	0	3	0	0
ko:K00441	coenzyme F420 hydrogenase subunit beta [EC:1.12.98.1]	16.78	336.5	3	22	1.5	14.5
ko:K00442	coenzyme F420 hydrogenase subunit delta	2.5	0	0	3	0	0
ko:K00443	coenzyme F420 hydrogenase subunit gamma [EC:1.12.98.1]	2.5	74	2	3	10	0
ko:K00444	wingless-type MMTV integration site family, member 5	NA	NA	NA	NA	NA	NA
ko:K00445	wingless-type MMTV integration site family, member 6	NA	NA	NA	NA	NA	NA
ko:K00446	catechol 2,3-dioxygenase [EC:1.13.11.2]	1542.9	369	473.54	117	68.88	91.75
ko:K00448	protocatechuate 3,4-dioxygenase, alpha subunit [EC:1.13.11.3]	143.44	146.61	2144.25	48.29	47.36	19.05
ko:K00449	protocatechuate 3,4-dioxygenase, beta subunit [EC:1.13.11.3]	150.44	216.61	2307.25	80.29	112.36	44.05
ko:K00450	gentisate 1,2-dioxygenase [EC:1.13.11.4]	236.86	26.1	104.02	1.14	4.43	1.29
ko:K00451	homogentisate 1,2-dioxygenase [EC:1.13.11.5]	45.49	268.21	1456.26	64.71	36.61	46.88
ko:K00452	3-hydroxyanthranilate 3,4-dioxygenase [EC:1.13.11.6]	8.86	165	182	48.57	25.07	22.5
ko:K00453	tryptophan 2,3-dioxygenase [EC:1.13.11.11]	84.19	246.21	871.37	118.71	83.49	83.63
ko:K00454	lipoxygenase [EC:1.13.11.12]	NA	NA	NA	NA	NA	NA
ko:K00455	3,4-dihydroxyphenylacetate 2,3-dioxygenase [EC:1.13.11.15]	183.86	41.43	229.12	12.14	5.26	16.46
ko:K00456	cysteine dioxygenase [EC:1.13.11.20]	113.86	888	782	271.57	216.07	256.5
ko:K00457	4-hydroxyphenylpyruvate dioxygenase [EC:1.13.11.27]	1648.14	453.82	2743.95	238	147.8	142.1
ko:K00458	arachidonate 12-lipoxygenase [EC:1.13.11.31]	NA	NA	NA	NA	NA	NA
ko:K00459	nitronate monooxygenase [EC:1.13.12.16]	15363.9	3190.8	7099.09	18040.3	1568.72	2282.71
ko:K00460	arachidonate 15-lipoxygenase [EC:1.13.11.33]	NA	NA	NA	NA	NA	NA
ko:K00461	arachidonate 5-lipoxygenase [EC:1.13.11.34]	NA	NA	NA	NA	NA	NA
ko:K00462	biphenyl-2,3-diol 1,2-dioxygenase [EC:1.13.11.39]	27	156	133	0	0	0
ko:K00463	indoleamine 2,3-dioxygenase [EC:1.13.11.52]	NA	NA	NA	NA	NA	NA
ko:K00464	all-trans-8'-apo-beta-carotenal 15,15'-oxygenase [EC:1.13.11.75]	NA	NA	NA	NA	NA	NA
ko:K00465	carotenoid 9,10(9',10')-cleavage dioxygenase 1 [EC:1.13.11.-]	NA	NA	NA	NA	NA	NA
ko:K00466	tryptophan 2-monooxygenase [EC:1.13.12.3]	16	34	511	0	0	0
ko:K00467	lactate 2-monooxygenase [EC:1.13.12.4]	28875.7	18628.5	13883.5	38551.1	52945.1	47304.5
ko:K00468	lysine 2-monooxygenase [EC:1.13.12.2]	NA	NA	NA	NA	NA	NA
ko:K00469	inositol oxygenase [EC:1.13.99.1]	0	0	2	0	0	0
ko:K00471	gamma-butyrobetaine dioxygenase [EC:1.14.11.1]	4	0	313	11	5.83	4.17
ko:K00472	prolyl 4-hydroxylase [EC:1.14.11.2]	94.4	73.93	279.5	122.6	81.45	85.71
ko:K00473	procollagen-lysine,2-oxoglutarate 5-dioxygenase 1 [EC:1.14.11.4]	NA	NA	NA	NA	NA	NA
ko:K00474	trimethyllysine dioxygenase [EC:1.14.11.8]	NA	NA	NA	NA	NA	NA
ko:K00475	naringenin 3-dioxygenase [EC:1.14.11.9]	NA	NA	NA	NA	NA	NA
ko:K00476	aspartate beta-hydroxylase [EC:1.14.11.16]	0	0	7.43	0	0.83	1.17
ko:K00477	phytanoyl-CoA hydroxylase [EC:1.14.11.18]	0	14	76.6	0	0.83	1.17
ko:K00478	[histone H3]-dimethyl-L-lysine9 demethylase [EC:1.14.11.65]	NA	NA	NA	NA	NA	NA
ko:K00479	glycine betaine catabolism A	51.51	88.97	819.06	1418.89	95.21	88.09
ko:K00480	salicylate hydroxylase [EC:1.14.13.1]	293.43	114.46	852.47	21.43	33.29	13
ko:K00481	p-hydroxybenzoate 3-monooxygenase [EC:1.14.13.2]	155.44	113.94	844.89	31.29	40.36	21.05
ko:K00483	4-hydroxyphenylacetate 3-monooxygenase [EC:1.14.14.9]	2998.03	1981.05	1932.02	706.67	1360.96	670.06
ko:K00484	flavin reductase (NADH) [EC:1.5.1.36]	246.86	253.93	729.05	102.14	5.26	20.46
ko:K00485	dimethylaniline monooxygenase (N-oxide forming) [EC:1.14.13.8]	NA	NA	NA	NA	NA	NA
ko:K00486	kynurenine 3-monooxygenase [EC:1.14.13.9]	8	9	34	42	18	18
ko:K00487	trans-cinnamate 4-monooxygenase [EC:1.14.14.91]	NA	NA	NA	NA	NA	NA
ko:K00488	cholestanetriol 26-monooxygenase [EC:1.14.15.15]	NA	NA	NA	NA	NA	NA
ko:K00489	cholesterol 7alpha-monooxygenase [EC:1.14.14.23]	NA	NA	NA	NA	NA	NA
ko:K00490	cytochrome P450 family 4 subfamily F [EC:1.14.14.1]	NA	NA	NA	NA	NA	NA
ko:K00491	nitric-oxide synthase, bacterial [EC:1.14.14.47]	988.32	1503.93	1435.81	953.5	631.83	586.06
ko:K00492	1,3,7-trimethyluric acid 5-monooxygenase [EC:1.14.13.212]	NA	NA	NA	NA	NA	NA
ko:K00493	xanthocillin biosynthesis cytochrome P450 monooxygenase [EC:1.14.-.-]	0	21	37	0	3	0
ko:K00494	alkanal monooxygenase alpha chain [EC:1.14.14.3]	NA	NA	NA	NA	NA	NA
ko:K00495	phenylacetaldehyde oxime monooxygenase [EC:1.14.14.44]	NA	NA	NA	NA	NA	NA
ko:K00496	alkane 1-monooxygenase [EC:1.14.15.3]	4.17	73.5	1780.83	0	3.5	6.34
ko:K00497	steroid 11beta-monooxygenase [EC:1.14.15.4]	NA	NA	NA	NA	NA	NA
ko:K00498	cholesterol monooxygenase (side-chain-cleaving) [EC:1.14.15.6]	NA	NA	NA	NA	NA	NA
ko:K00499	choline monooxygenase [EC:1.14.15.7]	27.08	51.5	448.47	49	32.07	15.67
ko:K00500	phenylalanine-4-hydroxylase [EC:1.14.16.1]	55.43	130.71	1270.06	85.14	28.54	49.38
ko:K00501	tyrosine 3-monooxygenase [EC:1.14.16.2]	NA	NA	NA	NA	NA	NA
ko:K00502	tryptophan 5-monooxygenase [EC:1.14.16.4]	NA	NA	NA	NA	NA	NA
ko:K00503	dopamine beta-monooxygenase [EC:1.14.17.1]	NA	NA	NA	NA	NA	NA
ko:K00504	peptidylglycine monooxygenase [EC:1.14.17.3]	NA	NA	NA	NA	NA	NA
ko:K00505	tyrosinase [EC:1.14.18.1]	24.11	26.22	133.06	4.89	0.67	0
ko:K00506	tyrosinase-related protein 1 [EC:1.14.18.-]	NA	NA	NA	NA	NA	NA
ko:K00507	stearoyl-CoA desaturase (Delta-9 desaturase) [EC:1.14.19.1]	33.54	240	4289.33	70	48.17	41.51
ko:K00508	linoleoyl-CoA desaturase [EC:1.14.19.3]	102.89	111.83	1697.83	16	260.38	51.13
ko:K00509	prostaglandin-endoperoxide synthase 1 [EC:1.14.99.1]	NA	NA	NA	NA	NA	NA
ko:K00510	heme oxygenase 1 [EC:1.14.14.18]	NA	NA	NA	NA	NA	NA
ko:K00511	squalene monooxygenase [EC:1.14.14.17]	NA	NA	NA	NA	NA	NA
ko:K00512	steroid 17alpha-monooxygenase / 17alpha-hydroxyprogesterone deacetylase [EC:1.14.14.19 1.14.14.32]	NA	NA	NA	NA	NA	NA
ko:K00513	steroid 21-monooxygenase [EC:1.14.14.16]	NA	NA	NA	NA	NA	NA
ko:K00514	zeta-carotene desaturase [EC:1.3.5.6]	NA	NA	NA	NA	NA	NA
ko:K00515	beta-carotene 15,15'-dioxygenase [EC:1.13.11.63]	NA	NA	NA	NA	NA	NA
ko:K00516	lytic starch monooxygenase [EC:1.14.99.55]	NA	NA	NA	NA	NA	NA
ko:K00517	indol-3-yl-methylglucosinolate hydroxylase [EC:1.14.-.-]	NA	NA	NA	NA	NA	NA
ko:K00518	nickel superoxide dismutase [EC:1.15.1.1]	0	0	0	0	3	0
ko:K00520	mercuric reductase [EC:1.16.1.1]	198.22	605.47	877.39	472.28	84.66	45.34
ko:K00521	ferric-chelate reductase [EC:1.16.1.7]	NA	NA	NA	NA	NA	NA
ko:K00522	ferritin heavy chain [EC:1.16.3.2]	NA	NA	NA	NA	NA	NA
ko:K00523	CDP-4-dehydro-6-deoxyglucose reductase, E3 [EC:1.17.1.1]	439.18	408.04	1442.01	76.43	291.83	68.46
ko:K00524	ribonucleotide reductase, class II [EC:1.17.4.1]	NA	NA	NA	NA	NA	NA
ko:K00525	ribonucleoside-diphosphate reductase alpha chain [EC:1.17.4.1]	40239.5	99842.4	91313.5	49612.4	31505.1	30007.9
ko:K00526	ribonucleoside-diphosphate reductase beta chain [EC:1.17.4.1]	49700.8	135547	122490	74828.7	76802	74665.5
ko:K00527	ribonucleoside-triphosphate reductase (thioredoxin) [EC:1.17.4.2]	25601	7045	5779	43475	52219	46671
ko:K00528	ferredoxin/flavodoxin---NADP+ reductase [EC:1.18.1.2 1.19.1.1]	12030.8	5946.24	8372.74	14251.7	1471.19	3209.17
ko:K00529	3-phenylpropionate/trans-cinnamate dioxygenase ferredoxin reductase component [EC:1.18.1.3]	36.79	131.08	1578.22	39	41.99	41.85
ko:K00531	nitrogenase delta subunit [EC:1.18.6.1]	0	0	0	2.82	2.91	5.18
ko:K00532	ferredoxin hydrogenase [EC:1.12.7.2]	412.31	87.5	0	190.54	147.67	314.31
ko:K00533	ferredoxin hydrogenase large subunit [EC:1.12.7.2]	1337.07	1264.63	207.5	1635.01	521.75	1062.35
ko:K00534	ferredoxin hydrogenase small subunit [EC:1.12.7.2]	41	97	2	1370	86	71
ko:K00537	arsenate reductase (glutaredoxin) [EC:1.20.4.1]	47952.8	69937.2	64184.5	63145.2	58488.5	55650.4
ko:K00540	F420H(2)-dependent quinone reductase [EC:1.1.98.-]	NA	NA	NA	NA	NA	NA
ko:K00541	nicotinamide N-methyltransferase [EC:2.1.1.1]	NA	NA	NA	NA	NA	NA
ko:K00542	guanidinoacetate N-methyltransferase [EC:2.1.1.2]	0	0	0	0	3	0
ko:K00543	acetylserotonin O-methyltransferase [EC:2.1.1.4]	0	2	1.43	0	0	0
ko:K00544	betaine-homocysteine S-methyltransferase [EC:2.1.1.5]	59.74	175	152	82.53	81.57	71.5
ko:K00545	catechol O-methyltransferase [EC:2.1.1.6]	NA	NA	NA	NA	NA	NA
ko:K00546	histamine N-methyltransferase [EC:2.1.1.8]	NA	NA	NA	NA	NA	NA
ko:K00547	homocysteine S-methyltransferase [EC:2.1.1.10]	25485.6	48331.1	42062.6	20568.4	56800.9	52215.7
ko:K00548	5-methyltetrahydrofolate--homocysteine methyltransferase [EC:2.1.1.13]	15304.2	9981.85	9038.39	19093.6	2641.14	5624.84
ko:K00549	5-methyltetrahydropteroyltriglutamate--homocysteine methyltransferase [EC:2.1.1.14]	45199.5	73992.9	66244.7	60469.7	85187.2	69656.5
ko:K00550	phosphatidyl-N-methylethanolamine N-methyltransferase [EC:2.1.1.71]	NA	NA	NA	NA	NA	NA
ko:K00551	phosphatidylethanolamine/phosphatidyl-N-methylethanolamine N-methyltransferase [EC:2.1.1.17 2.1.1.71]	NA	NA	NA	NA	NA	NA
ko:K00552	glycine N-methyltransferase [EC:2.1.1.20]	NA	NA	NA	NA	NA	NA
ko:K00553	phenylethanolamine N-methyltransferase [EC:2.1.1.28]	NA	NA	NA	NA	NA	NA
ko:K00554	tRNA (guanine37-N1)-methyltransferase [EC:2.1.1.228]	49822.7	71631.8	61599.5	64763.2	69183.6	67709.8
ko:K00555	tRNA (guanine26-N2/guanine27-N2)-dimethyltransferase [EC:2.1.1.215 2.1.1.216]	2.5	0	0	3	0	0
ko:K00556	tRNA (guanosine-2'-O-)-methyltransferase [EC:2.1.1.34]	608.95	700.79	1174.28	423.46	563.75	323.79
ko:K00557	tRNA (uracil-5-)-methyltransferase [EC:2.1.1.35]	38119.4	64593.7	57318.9	49757.6	67157.2	64086
ko:K00558	DNA (cytosine-5)-methyltransferase 1 [EC:2.1.1.37]	10281.4	19192.2	13286.8	11778.5	2671.1	5214.76
ko:K00559	sterol 24-C-methyltransferase [EC:2.1.1.41]	NA	NA	NA	NA	NA	NA
ko:K00560	thymidylate synthase [EC:2.1.1.45]	41422.1	71313.8	63834.5	54156.2	68675.9	66239.1
ko:K00561	23S rRNA (adenine-N6)-dimethyltransferase [EC:2.1.1.184]	142.4	145.25	8.25	574.67	76.6	75.4
ko:K00562	methyltransferase [EC:2.1.1.49 2.1.1.96]	NA	NA	NA	NA	NA	NA
ko:K00563	23S rRNA (guanine745-N1)-methyltransferase [EC:2.1.1.187]	21003.2	52119.8	45835.3	15429.5	21071.3	20210.2
ko:K00564	16S rRNA (guanine1207-N2)-methyltransferase [EC:2.1.1.172]	48877.5	41547	36018.6	48433.2	97063.9	89386.1
ko:K00565	mRNA (guanine-N7-)-methyltransferase [EC:2.1.1.56]	NA	NA	NA	NA	NA	NA
ko:K00566	tRNA-uridine 2-sulfurtransferase [EC:2.8.1.13]	43074	68578.9	59132.7	63546.4	65415.8	64473.8
ko:K00567	methylated-DNA-[protein]-cysteine S-methyltransferase [EC:2.1.1.63]	59991.5	75405.7	65960.6	69092.3	102986	99059.3
ko:K00568	2-polyprenyl-6-hydroxyphenyl methylase / 3-demethylubiquinone-9 3-methyltransferase [EC:2.1.1.222 2.1.1.64]	8006.91	2010.82	5514.27	8914.46	831.91	1035.84
ko:K00569	thiopurine S-methyltransferase [EC:2.1.1.67]	7042.2	236.4	1365.77	6414.6	273.2	643.4
ko:K00570	phosphatidylethanolamine/phosphatidyl-N-methylethanolamine N-methyltransferase [EC:2.1.1.17 2.1.1.71]	7294.4	196.4	314.4	8474.6	399.2	700.4
ko:K00571	site-specific DNA-methyltransferase (adenine-specific) [EC:2.1.1.72]	63595.3	74261.1	59838.3	65301.5	75193.9	79442.7
ko:K00572	wingless-type MMTV integration site family, member 7	NA	NA	NA	NA	NA	NA
ko:K00573	protein-L-isoaspartate(D-aspartate) O-methyltransferase [EC:2.1.1.77]	6813.38	864.11	2784.38	7949.46	732.86	798.03
ko:K00574	cyclopropane-fatty-acyl-phospholipid synthase [EC:2.1.1.79]	45803.8	54680	51889.4	57507.5	65797.9	63146.2
ko:K00575	chemotaxis protein methyltransferase CheR [EC:2.1.1.80]	2530.81	6655.78	7348.22	9618.42	4146.23	2164.1
ko:K00577	tetrahydromethanopterin S-methyltransferase subunit A [EC:2.1.1.86]	2.5	0	0	3	0	0
ko:K00578	tetrahydromethanopterin S-methyltransferase subunit B [EC:2.1.1.86]	2.5	0	0	3	0	0
ko:K00579	tetrahydromethanopterin S-methyltransferase subunit C [EC:2.1.1.86]	2.5	0	0	3	0	0
ko:K00580	tetrahydromethanopterin S-methyltransferase subunit D [EC:2.1.1.86]	2.5	0	0	3	0	0
ko:K00581	tetrahydromethanopterin S-methyltransferase subunit E [EC:2.1.1.86]	2.5	0	0	3	0	0
ko:K00582	tetrahydromethanopterin S-methyltransferase subunit F [EC:2.1.1.86]	2.5	0	0	3	0	0
ko:K00583	tetrahydromethanopterin S-methyltransferase subunit G [EC:2.1.1.86]	2.5	0	0	3	0	0
ko:K00584	tetrahydromethanopterin S-methyltransferase subunit H [EC:2.1.1.86]	5	0	0	6	0	0
ko:K00586	diphthine methyl ester synthase [EC:2.1.1.314]	NA	NA	NA	NA	NA	NA
ko:K00587	protein-S-isoprenylcysteine O-methyltransferase [EC:2.1.1.100]	0	2	0	33	12	5
ko:K00588	caffeoyl-CoA O-methyltransferase [EC:2.1.1.104]	2456.9	12937.8	10857.2	2575.28	3963.7	2728.6
ko:K00589	uroporphyrin-III C-methyltransferase [EC:2.1.1.107]	NA	NA	NA	NA	NA	NA
ko:K00590	site-specific DNA-methyltransferase (cytosine-N4-specific) [EC:2.1.1.113]	166.27	647.3	13.33	280.47	13	96.53
ko:K00591	polyprenyldihydroxybenzoate methyltransferase / 3-demethylubiquinol 3-O-methyltransferase [EC:2.1.1.114 2.1.1.64]	NA	NA	NA	NA	NA	NA
ko:K00592	[ribulose-bisphosphate carboxylase]/[fructose-bisphosphate aldolase]-lysine N-methyltransferase [EC:2.1.1.127 2.1.1.259]	NA	NA	NA	NA	NA	NA
ko:K00594	alditol oxidase [EC:1.1.3.41]	117.86	23.71	41.14	141.71	150.78	138.71
ko:K00595	precorrin-6Y C5,15-methyltransferase (decarboxylating) [EC:2.1.1.132]	11868.5	3063.6	1708.04	14497.7	1804.6	3413.63
ko:K00596	2,2-dialkylglycine decarboxylase (pyruvate) [EC:4.1.1.64]	1.45	0	13	0	3.83	1.17
ko:K00597	methionine synthase reductase [EC:1.16.1.8]	NA	NA	NA	NA	NA	NA
ko:K00598	trans-aconitate 2-methyltransferase [EC:2.1.1.144]	296.79	201.69	739.2	163.96	440.07	133.34
ko:K00599	methyltransferase-like protein 6 [EC:2.1.1.-]	NA	NA	NA	NA	NA	NA
ko:K00600	glycine hydroxymethyltransferase [EC:2.1.2.1]	49413.4	73927	64882	68163.9	69300.2	67601.8
ko:K00601	phosphoribosylglycinamide formyltransferase [EC:2.1.2.2]	NA	NA	NA	NA	NA	NA
ko:K00602	phosphoribosylaminoimidazolecarboxamide formyltransferase / IMP cyclohydrolase [EC:2.1.2.3 3.5.4.10]	36553.9	60467.8	53279.1	29552.1	25953.5	24852.7
ko:K00603	glutamate formiminotransferase / 5-formyltetrahydrofolate cyclo-ligase [EC:2.1.2.5 6.3.3.2]	123.01	1298.58	1056.04	194.21	368.93	293.68
ko:K00604	methionyl-tRNA formyltransferase [EC:2.1.2.9]	49885.4	72261.7	61758.1	65249.8	69273.1	67724.1
ko:K00605	aminomethyltransferase [EC:2.1.2.10]	8914.59	4303.05	6152.84	12667.9	1784.5	2050.79
ko:K00606	3-methyl-2-oxobutanoate hydroxymethyltransferase [EC:2.1.2.11]	8894.46	5661.92	7636.1	10644.8	2118.31	2235.46
ko:K00608	aspartate carbamoyltransferase [EC:2.1.3.2]	79.67	108.5	22	153	3	22.33
ko:K00609	aspartate carbamoyltransferase catalytic subunit [EC:2.1.3.2]	56767.9	71508.1	61202.4	69039.1	72976.1	71712.2
ko:K00610	aspartate carbamoyltransferase regulatory subunit	3801.55	2777.38	1445.8	5247.85	1309.37	2307.82
ko:K00611	ornithine carbamoyltransferase [EC:2.1.3.3]	50301.9	56407.7	52567.8	43147.1	60710.8	59821
ko:K00612	carbamoyltransferase [EC:2.1.3.-]	23.41	62.99	747.5	64.01	5.84	4.68
ko:K00613	glycine amidinotransferase [EC:2.1.4.1]	81	58	30	89	17	29
ko:K00614	citrate synthase lysine N-methyltransferase [EC:2.1.1.-]	NA	NA	NA	NA	NA	NA
ko:K00615	transketolase [EC:2.2.1.1]	35693.1	63404	54850.9	44812.1	20406.1	18697.7
ko:K00616	transaldolase [EC:2.2.1.2]	9937.42	39871.6	40644.6	14175.1	11474.2	10594.3
ko:K00618	amino-acid N-acetyltransferase [EC:2.3.1.1]	NA	NA	NA	NA	NA	NA
ko:K00619	amino-acid N-acetyltransferase [EC:2.3.1.1]	148.39	446.13	673.02	181.78	186.28	161.21
ko:K00620	glutamate N-acetyltransferase / amino-acid N-acetyltransferase [EC:2.3.1.35 2.3.1.1]	14896.9	13478.2	12674.8	16789.2	12961.3	5888.37
ko:K00621	glucosamine-phosphate N-acetyltransferase [EC:2.3.1.4]	NA	NA	NA	NA	NA	NA
ko:K00622	arylamine N-acetyltransferase [EC:2.3.1.5]	NA	NA	NA	NA	NA	NA
ko:K00623	choline O-acetyltransferase [EC:2.3.1.6]	NA	NA	NA	NA	NA	NA
ko:K00624	carnitine O-acetyltransferase [EC:2.3.1.7]	0	1.67	7.67	0	3	0
ko:K00625	phosphate acetyltransferase [EC:2.3.1.8]	48774.1	68669.4	55876.2	63381.9	68180.3	66996.3
ko:K00626	acetyl-CoA C-acetyltransferase [EC:2.3.1.9]	69879.2	126415	121032	100142	126660	125682
ko:K00627	pyruvate dehydrogenase E2 component (dihydrolipoamide acetyltransferase) [EC:2.3.1.12]	35230.5	61481.9	58230.4	32152.9	24271.1	21350.4
ko:K00628	glycine N-acyltransferase / glycine N-benzoyltransferase [EC:2.3.1.13 2.3.1.71]	NA	NA	NA	NA	NA	NA
ko:K00629	glycerol-3-phosphate O-acyltransferase 1/2 [EC:2.3.1.15]	NA	NA	NA	NA	NA	NA
ko:K00630	glycerol-3-phosphate O-acyltransferase [EC:2.3.1.15]	0	0	4	0	0	0
ko:K00631	glycerol-3-phosphate O-acyltransferase [EC:2.3.1.15]	447.35	605.79	4446.46	63.43	302.67	65.46
ko:K00632	acetyl-CoA acyltransferase [EC:2.3.1.16]	3224.96	2653.81	11241.8	1320.43	1573.44	1159.34
ko:K00633	galactoside O-acetyltransferase [EC:2.3.1.18]	5905.66	39382.2	33167.1	10306.2	15361.1	8946.18
ko:K00634	phosphate butyryltransferase [EC:2.3.1.19]	2145.25	3960.72	2629.2	2100.91	1676.7	1647.4
ko:K00635	diacylglycerol O-acyltransferase / wax synthase [EC:2.3.1.20 2.3.1.75]	4.17	50	1612.58	0	5.67	5.17
ko:K00637	sterol O-acyltransferase [EC:2.3.1.26]	NA	NA	NA	NA	NA	NA
ko:K00638	chloramphenicol O-acetyltransferase type B [EC:2.3.1.28]	1618.95	1040.71	3158.33	370.21	271.38	327.02
ko:K00639	glycine C-acetyltransferase [EC:2.3.1.29]	2311.97	5890.28	5707.03	2019.06	1620.55	1492.99
ko:K00640	serine O-acetyltransferase [EC:2.3.1.30]	23264.2	21393.7	20035.4	21917.4	15843.8	10196.4
ko:K00641	homoserine O-acetyltransferase/O-succinyltransferase [EC:2.3.1.31 2.3.1.46]	7437.89	2874.53	5947.43	10106.2	674.31	991.05
ko:K00643	5-aminolevulinate synthase [EC:2.3.1.37]	7304.2	1298.4	1676.33	8527.6	472.2	733.4
ko:K00645	[acyl-carrier-protein] S-malonyltransferase [EC:2.3.1.39]	33197.5	62018.7	55415.7	57458.9	31816.8	30436.5
ko:K00646	malonyl-ACP decarboxylase	123.43	957.5	1077.8	307.79	224.33	280.17
ko:K00647	3-oxoacyl-[acyl-carrier-protein] synthase I [EC:2.3.1.41]	2001.18	1590.63	7057.44	6586.03	581.84	326.15
ko:K00648	3-oxoacyl-[acyl-carrier-protein] synthase III [EC:2.3.1.180]	42885.7	73395.5	61519.6	61631.5	39051.7	34792.6
ko:K00649	glyceronephosphate O-acyltransferase [EC:2.3.1.42]	NA	NA	NA	NA	NA	NA
ko:K00650	lecithin-cholesterol acyltransferase [EC:2.3.1.43]	NA	NA	NA	NA	NA	NA
ko:K00651	homoserine O-succinyltransferase/O-acetyltransferase [EC:2.3.1.46 2.3.1.31]	31369.3	56840.2	46404.3	23241.5	59065.8	56404.3
ko:K00652	8-amino-7-oxononanoate synthase [EC:2.3.1.47]	15965.8	5673	8564.63	18449.9	2287.93	2402.25
ko:K00653	chromodomain protein Y [EC:2.3.1.48]	NA	NA	NA	NA	NA	NA
ko:K00654	serine palmitoyltransferase [EC:2.3.1.50]	7293.2	181.4	274.4	8474.6	399.2	700.4
ko:K00655	1-acyl-sn-glycerol-3-phosphate acyltransferase [EC:2.3.1.51]	60929	75231.1	66258.4	78696.3	71940.6	70876.3
ko:K00656	formate C-acetyltransferase [EC:2.3.1.54]	11166.9	19353.6	14702.9	11850	9781.34	7126.6
ko:K00657	diamine N-acetyltransferase [EC:2.3.1.57]	9542.58	17377.7	13990.5	4019.51	4803.82	4707.22
ko:K00658	2-oxoglutarate dehydrogenase E2 component (dihydrolipoamide succinyltransferase) [EC:2.3.1.61]	8388.72	3554.71	6762.54	9351.4	1443.86	1537.39
ko:K00659	bile acid-CoA:amino acid N-acyltransferase [EC:2.3.1.65 3.1.2.2]	NA	NA	NA	NA	NA	NA
ko:K00660	chalcone synthase [EC:2.3.1.74]	NA	NA	NA	NA	NA	NA
ko:K00661	maltose O-acetyltransferase [EC:2.3.1.79]	79007.8	133042	110755	107913	160032	133083
ko:K00662	aminoglycoside 3-N-acetyltransferase [EC:2.3.1.81]	18092.1	9522.92	7786.37	35327.2	43711.6	43282
ko:K00663	aminoglycoside 6'-N-acetyltransferase [EC:2.3.1.82]	80.96	127.71	89.14	277.38	171.16	194.13
ko:K00664	alcohol O-acetyltransferase [EC:2.3.1.84]	NA	NA	NA	NA	NA	NA
ko:K00665	fatty acid synthase, animal type [EC:2.3.1.85]	NA	NA	NA	NA	NA	NA
ko:K00666	fatty-acyl-CoA synthase [EC:6.2.1.-]	18045.8	5947.62	13319.2	27069.3	3041.28	3283
ko:K00667	fatty acid synthase subunit alpha, fungi type [EC:2.3.1.86]	NA	NA	NA	NA	NA	NA
ko:K00668	fatty acid synthase subunit beta, fungi type [EC:2.3.1.86]	NA	NA	NA	NA	NA	NA
ko:K00669	arylalkylamine N-acetyltransferase [EC:2.3.1.87]	NA	NA	NA	NA	NA	NA
ko:K00670	N-alpha-acetyltransferase 30 [EC:2.3.1.256]	NA	NA	NA	NA	NA	NA
ko:K00671	glycylpeptide N-tetradecanoyltransferase [EC:2.3.1.97]	NA	NA	NA	NA	NA	NA
ko:K00672	formylmethanofuran--tetrahydromethanopterin N-formyltransferase [EC:2.3.1.101]	5	8	4	6	0	0
ko:K00673	arginine N-succinyltransferase [EC:2.3.1.109]	460.72	1192.12	4259.88	36.43	294	62.97
ko:K00674	2,3,4,5-tetrahydropyridine-2,6-dicarboxylate N-succinyltransferase [EC:2.3.1.117]	45846.8	66661.1	60047.5	59666.7	68582.1	65902.2
ko:K00675	N-hydroxyarylamine O-acetyltransferase [EC:2.3.1.118]	980.99	1656.31	2091.02	463.31	680.58	444.94
ko:K00677	UDP-N-acetylglucosamine acyltransferase [EC:2.3.1.129]	8303.19	2467.99	5020.65	9247.79	1142.55	1117.65
ko:K00678	phosphatidylcholine-retinol O-acyltransferase [EC:2.3.1.135]	NA	NA	NA	NA	NA	NA
ko:K00679	phospholipid:diacylglycerol acyltransferase [EC:2.3.1.158]	NA	NA	NA	NA	NA	NA
ko:K00680	uncharacterized N-acetyltransferase [EC:2.3.1.-]	420.92	84.62	117.29	1.68	1753.17	1.6
ko:K00681	gamma-glutamyltranspeptidase / glutathione hydrolase [EC:2.3.2.2 3.4.19.13]	23822.2	5803.67	8178.54	27017	2693.39	3431.4
ko:K00682	gamma-glutamylcyclotransferase [EC:4.3.2.9]	NA	NA	NA	NA	NA	NA
ko:K00683	glutaminyl-peptide cyclotransferase [EC:2.3.2.5]	5	179	214.08	29.5	15	7
ko:K00684	leucyl/phenylalanyl-tRNA---protein transferase [EC:2.3.2.6]	7972.55	1887.61	5135.77	9179.1	919.18	899.45
ko:K00685	arginyl-tRNA---protein transferase [EC:2.3.2.8]	NA	NA	NA	NA	NA	NA
ko:K00686	protein-glutamine gamma-glutamyltransferase [EC:2.3.2.13]	552.9	1378.93	1198.81	428.5	362.95	376.71
ko:K00687	penicillin-binding protein 2B	37521.5	64713.4	53479.6	49465.2	66638.2	63767.7
ko:K00688	glycogen phosphorylase [EC:2.4.1.1]	31669	25574.3	18016.2	22306	48370.1	47625.3
ko:K00689	dextransucrase [EC:2.4.1.5]	1451.2	7736	4756.5	1232	4108	1538
ko:K00690	sucrose phosphorylase [EC:2.4.1.7]	20888	17864.5	12815.7	38373.9	54411.7	54606.5
ko:K00691	maltose phosphorylase [EC:2.4.1.8]	52276.3	56963.2	48572	53925	76932.5	69672.5
ko:K00692	levansucrase [EC:2.4.1.10]	11653.4	10173.9	8543.62	4897.57	8836.67	13594.2
ko:K00693	glycogen synthase [EC:2.4.1.11]	17.7	334.63	75.84	90.65	72.37	77.04
ko:K00694	cellulose synthase (UDP-forming) [EC:2.4.1.12]	6194.43	2186.35	3195.28	6032.21	4801.07	2128.17
ko:K00695	sucrose synthase [EC:2.4.1.13]	NA	NA	NA	NA	NA	NA
ko:K00696	sucrose-phosphate synthase [EC:2.4.1.14]	0	4	14	0	0	0
ko:K00697	trehalose 6-phosphate synthase [EC:2.4.1.15 2.4.1.347]	7511.26	355.02	1640.47	6862.03	679.36	809.37
ko:K00698	chitin synthase [EC:2.4.1.16]	NA	NA	NA	NA	NA	NA
ko:K00699	glucuronosyltransferase [EC:2.4.1.17]	NA	NA	NA	NA	NA	NA
ko:K00700	1,4-alpha-glucan branching enzyme [EC:2.4.1.18]	17042.1	19030.4	13850.5	14197	7568.88	8812.34
ko:K00701	cyclomaltodextrin glucanotransferase [EC:2.4.1.19]	0	10	33	6.4	6	7
ko:K00702	cellobiose phosphorylase [EC:2.4.1.20]	2302.17	1083.36	350.21	4085.03	2863.61	2331.38
ko:K00703	starch synthase [EC:2.4.1.21]	16237.3	18023.6	13206.6	10889.8	7277.37	7705.02
ko:K00704	alpha-lactalbumin [EC:2.4.1.22]	NA	NA	NA	NA	NA	NA
ko:K00705	4-alpha-glucanotransferase [EC:2.4.1.25]	9563.88	16683.7	10911.6	13628.1	5156.56	6524.51
ko:K00706	1,3-beta-glucan synthase [EC:2.4.1.34]	NA	NA	NA	NA	NA	NA
ko:K00709	histo-blood group ABO system transferase [EC:2.4.1.40 2.4.1.37]	NA	NA	NA	NA	NA	NA
ko:K00710	polypeptide N-acetylgalactosaminyltransferase [EC:2.4.1.41]	NA	NA	NA	NA	NA	NA
ko:K00712	poly(glycerol-phosphate) alpha-glucosyltransferase [EC:2.4.1.52]	99528.3	93480.5	81402.2	73354.7	103445	106947
ko:K00713	UDP-glucose:(glucosyl)LPS alpha-1,2-glucosyltransferase [EC:2.4.1.-]	290.58	18.43	34.15	17.14	250.14	36.58
ko:K00714	wingless-type MMTV integration site family, member 8	NA	NA	NA	NA	NA	NA
ko:K00715	ganglioside galactosyltransferase [EC:2.4.1.62]	NA	NA	NA	NA	NA	NA
ko:K00716	galactoside 3(4)-fucosyltransferase 3 [EC:2.4.1.65]	NA	NA	NA	NA	NA	NA
ko:K00717	glycoprotein 6-alpha-L-fucosyltransferase [EC:2.4.1.68]	NA	NA	NA	NA	NA	NA
ko:K00718	galactoside 2-L-fucosyltransferase 1/2 [EC:2.4.1.69]	NA	NA	NA	NA	NA	NA
ko:K00719	galactosylgalactosylglucosylceramide beta-D-acetylgalactosaminyltransferase [EC:2.4.1.79]	NA	NA	NA	NA	NA	NA
ko:K00720	ceramide glucosyltransferase [EC:2.4.1.80]	7293.2	1271.9	1634.3	8476.1	403.03	701.57
ko:K00721	dolichol-phosphate mannosyltransferase [EC:2.4.1.83]	15350	3547.23	2918.68	18257.4	1316.31	1998.79
ko:K00722	globoside alpha-N-acetylgalactosaminyltransferase [EC:2.4.1.88]	NA	NA	NA	NA	NA	NA
ko:K00725	(N-Acetylneuraminyl)-galactosylglucosylceramide N-acetylgalactosaminyltransferase [EC:2.4.1.92]	0	0	0	14	27	14
ko:K00726	alpha-1,3-mannosyl-glycoprotein beta-1,2-N-acetylglucosaminyltransferase [EC:2.4.1.101]	NA	NA	NA	NA	NA	NA
ko:K00727	beta-1,3-galactosyl-O-glycosyl-glycoprotein beta-1,6-N-acetylglucosaminyltransferase [EC:2.4.1.102]	NA	NA	NA	NA	NA	NA
ko:K00728	dolichyl-phosphate-mannose-protein mannosyltransferase [EC:2.4.1.109]	293.63	1261.22	502.64	657.21	349.58	365.49
ko:K00729	dolichyl-phosphate beta-glucosyltransferase [EC:2.4.1.117]	NA	NA	NA	NA	NA	NA
ko:K00730	oligosaccharyl transferase complex subunit OST4	NA	NA	NA	NA	NA	NA
ko:K00731	glycoprotein-N-acetylgalactosamine 3-beta-galactosyltransferase [EC:2.4.1.122]	NA	NA	NA	NA	NA	NA
ko:K00733	xylosylprotein 4-beta-galactosyltransferase [EC:2.4.1.133]	NA	NA	NA	NA	NA	NA
ko:K00734	galactosylxylosylprotein 3-beta-galactosyltransferase [EC:2.4.1.134]	NA	NA	NA	NA	NA	NA
ko:K00735	galactosylgalactosylxylosylprotein 3-beta-glucuronosyltransferase 1 [EC:2.4.1.135]	NA	NA	NA	NA	NA	NA
ko:K00736	alpha-1,6-mannosyl-glycoprotein beta-1,2-N-acetylglucosaminyltransferase [EC:2.4.1.143]	NA	NA	NA	NA	NA	NA
ko:K00737	beta-1,4-mannosyl-glycoprotein beta-1,4-N-acetylglucosaminyltransferase [EC:2.4.1.144]	1466	694.75	56.12	119	58	66
ko:K00738	alpha-1,3-mannosylglycoprotein beta-1,4-N-acetylglucosaminyltransferase A/B [EC:2.4.1.145]	NA	NA	NA	NA	NA	NA
ko:K00739	acetylgalactosaminyl-O-glycosyl-glycoprotein beta-1,3-N-acetylglucosaminyltransferase [EC:2.4.1.147]	NA	NA	NA	NA	NA	NA
ko:K00741	N-acetyllactosaminide beta-1,3-N-acetylglucosaminyltransferase [EC:2.4.1.149]	NA	NA	NA	NA	NA	NA
ko:K00742	N-acetyllactosaminide beta-1,6-N-acetylglucosaminyltransferase [EC:2.4.1.150]	NA	NA	NA	NA	NA	NA
ko:K00743	N-acetyllactosaminide 3-alpha-galactosyltransferase [EC:2.4.1.87]	NA	NA	NA	NA	NA	NA
ko:K00744	alpha-1,3(6)-mannosylglycoprotein beta-1,6-N-acetyl-glucosaminyltransferase [EC:2.4.1.155]	NA	NA	NA	NA	NA	NA
ko:K00746	chondroitin sulfate N-acetylgalactosaminyltransferase 1/2 [EC:2.4.1.174 2.4.1.175]	NA	NA	NA	NA	NA	NA
ko:K00747	chondroitin polymerizing factor [EC:2.4.1.175 2.4.1.226]	NA	NA	NA	NA	NA	NA
ko:K00748	lipid-A-disaccharide synthase [EC:2.4.1.182]	8215.42	2082.5	4821	9165.85	1041.32	1040.9
ko:K00749	alpha-1,3-glucan synthase [EC:2.4.1.183]	NA	NA	NA	NA	NA	NA
ko:K00750	glycogenin [EC:2.4.1.186]	NA	NA	NA	NA	NA	NA
ko:K00752	hyaluronan synthase [EC:2.4.1.212]	0.86	36.75	534	6.57	10.07	4.5
ko:K00753	glycoprotein 3-alpha-L-fucosyltransferase [EC:2.4.1.214]	NA	NA	NA	NA	NA	NA
ko:K00754	L-malate glycosyltransferase [EC:2.4.1.-]	1362.58	5279.78	4053.7	1635.22	1566.54	1408.21
ko:K00756	pyrimidine-nucleoside phosphorylase [EC:2.4.2.2]	9699.16	16216.5	11875.5	5507.61	11403.3	11362.7
ko:K00757	uridine phosphorylase [EC:2.4.2.3]	3085.91	2340.61	2352.4	3033.08	694.45	1144.8
ko:K00758	thymidine phosphorylase [EC:2.4.2.4]	2133.63	1648.75	1502.19	3004.92	1049.37	1318.26
ko:K00759	adenine phosphoribosyltransferase [EC:2.4.2.7]	52154.6	70776.2	61100.4	64943.7	78740.9	70623.6
ko:K00760	hypoxanthine phosphoribosyltransferase [EC:2.4.2.8]	72705	82867.3	69456.1	95509.5	120199	122615
ko:K00761	uracil phosphoribosyltransferase [EC:2.4.2.9]	49100.2	70353.3	60064	57032.2	68848.6	67447.8
ko:K00762	orotate phosphoribosyltransferase [EC:2.4.2.10]	51931.9	71102.3	61462.8	68001.7	69444.6	68985.1
ko:K00763	nicotinate phosphoribosyltransferase [EC:6.3.4.21]	69171	105228	91559.8	79285.5	119584	112933
ko:K00764	amidophosphoribosyltransferase [EC:2.4.2.14]	37863.4	62445.2	52950.6	31245.6	25912.5	25402.8
ko:K00765	ATP phosphoribosyltransferase [EC:2.4.2.17]	15739.5	14116	13089.9	16839.5	13232.2	5895.39
ko:K00766	anthranilate phosphoribosyltransferase [EC:2.4.2.18]	13510.4	18904.3	18206.5	14311.1	11373.7	4890.39
ko:K00767	nicotinate-nucleotide pyrophosphorylase (carboxylating) [EC:2.4.2.19]	11656.3	5496.84	7701.88	13786.5	8905.65	4621.69
ko:K00768	nicotinate-nucleotide--dimethylbenzimidazole phosphoribosyltransferase [EC:2.4.2.21]	15884.6	4108.33	4209.22	15023.6	4325.34	8606.62
ko:K00769	xanthine phosphoribosyltransferase [EC:2.4.2.22]	7711.18	1813.86	2875.43	8502.03	688.2	742.69
ko:K00770	1,4-beta-D-xylan synthase [EC:2.4.2.24]	NA	NA	NA	NA	NA	NA
ko:K00771	protein xylosyltransferase [EC:2.4.2.26]	0	28	154	0	0	0
ko:K00772	5'-methylthioadenosine phosphorylase [EC:2.4.2.28]	9945.24	13166.1	11258.9	11559	4977.85	3674.19
ko:K00773	queuine tRNA-ribosyltransferase [EC:2.4.2.29]	32298.7	60454.3	52931.5	29490.2	25733.6	24709.8
ko:K00774	poly [ADP-ribose] polymerase 16 [EC:2.4.2.30]	NA	NA	NA	NA	NA	NA
ko:K00775	ADP-ribosyltransferase 3 [EC:2.4.2.31]	NA	NA	NA	NA	NA	NA
ko:K00776	NAD-diphthamide ADP-ribosyltransferase [EC:2.4.2.36]	NA	NA	NA	NA	NA	NA
ko:K00778	beta-galactoside alpha-2,6-sialyltransferase (sialyltransferase 1) [EC:2.4.99.1]	NA	NA	NA	NA	NA	NA
ko:K00779	beta-galactoside alpha-2,6-sialyltransferase (sialyltransferase 2) [EC:2.4.99.1]	NA	NA	NA	NA	NA	NA
ko:K00780	beta-galactoside alpha-2,3-sialyltransferase (sialyltransferase 4A) [EC:2.4.99.4]	NA	NA	NA	NA	NA	NA
ko:K00781	neolactotetraosylceramide alpha-2,3-sialyltransferase (sialyltransferase 6) [EC:2.4.99.6]	NA	NA	NA	NA	NA	NA
ko:K00782	L-lactate dehydrogenase complex protein LldG	12402	5370.37	4671.77	9777.94	2830.12	6876.19
ko:K00783	23S rRNA (pseudouridine1915-N3)-methyltransferase [EC:2.1.1.177]	49870.7	71000.8	61303.9	64780.5	69068.6	67793.8
ko:K00784	ribonuclease Z [EC:3.1.26.11]	79785.8	129214	108185	106557	134944	130956
ko:K00785	beta-galactosamide-alpha-2,3-sialyltransferase [EC:2.4.99.-]	183.86	46.68	94.04	1.14	4.43	1.29
ko:K00786	beta-1,6-galactosyltransferase [EC:2.4.1.-]	1104.57	6200.46	3868.97	1058.22	750.25	641.09
ko:K00787	farnesyl diphosphate synthase [EC:2.5.1.1 2.5.1.10]	NA	NA	NA	NA	NA	NA
ko:K00788	thiamine-phosphate pyrophosphorylase [EC:2.5.1.3]	45990	58251.8	52388.7	40953.6	32055.3	28397.2
ko:K00789	S-adenosylmethionine synthetase [EC:2.5.1.6]	51902.7	72215.2	61662.7	67117.1	69367.4	68753
ko:K00790	UDP-N-acetylglucosamine 1-carboxyvinyltransferase [EC:2.5.1.7]	62055.1	93015.1	77293.7	72341.9	85113.4	81734.9
ko:K00791	tRNA dimethylallyltransferase [EC:2.5.1.75]	49829.8	71960.9	61676.8	64845.2	69257	67787.8
ko:K00793	riboflavin synthase [EC:2.5.1.9]	46675.1	52197.6	49568.3	63867.2	67889.9	62444.9
ko:K00794	6,7-dimethyl-8-ribityllumazine synthase [EC:2.5.1.78]	40142.8	54286.9	50726.4	61186.2	64301.1	58925.7
ko:K00795	farnesyl diphosphate synthase [EC:2.5.1.1 2.5.1.10]	7874.72	2314.28	5667.1	8782.7	801.7	854.36
ko:K00796	dihydropteroate synthase [EC:2.5.1.15]	20118.1	52995.7	48954.8	22651.2	17324.5	15302.2
ko:K00797	spermidine synthase [EC:2.5.1.16]	11491.9	13267.7	11329	14314.7	2712.19	3533.34
ko:K00798	cob(I)alamin adenosyltransferase [EC:2.5.1.17]	14074.2	7139.47	8973.19	11008.1	3860.18	7230.71
ko:K00799	glutathione S-transferase [EC:2.5.1.18]	31276.8	5805.61	25230.5	20890.3	4041.56	3051.95
ko:K00800	3-phosphoshikimate 1-carboxyvinyltransferase [EC:2.5.1.19]	24933.1	63473.4	56105.3	28562.7	22513.2	15362.9
ko:K00801	farnesyl-diphosphate farnesyltransferase [EC:2.5.1.21]	66.11	109.22	212.51	59.89	50.5	70.17
ko:K00802	spermine synthase [EC:2.5.1.22]	NA	NA	NA	NA	NA	NA
ko:K00803	alkyldihydroxyacetonephosphate synthase [EC:2.5.1.26]	186.51	37.33	452.36	94.67	258.38	44.46
ko:K00804	geranylgeranyl diphosphate synthase, type III [EC:2.5.1.1 2.5.1.10 2.5.1.29]	NA	NA	NA	NA	NA	NA
ko:K00805	heptaprenyl diphosphate synthase [EC:2.5.1.30]	42247.2	63640.2	52868.4	54178.2	65238.5	62661.3
ko:K00806	undecaprenyl diphosphate synthase [EC:2.5.1.31]	50474.8	72230.9	62105.2	65864.8	69792.1	68451.7
ko:K00807	leukotriene-C4 synthase [EC:4.4.1.20]	NA	NA	NA	NA	NA	NA
ko:K00808	homospermidine synthase [EC:2.5.1.44]	0	16	157	6	0	0
ko:K00809	deoxyhypusine synthase [EC:2.5.1.46]	2.5	1076	1454.83	7	6	7
ko:K00810	menadiol prenyltransferase [EC:2.5.1.-]	NA	NA	NA	NA	NA	NA
ko:K00811	aspartate aminotransferase, chloroplastic [EC:2.6.1.1]	NA	NA	NA	NA	NA	NA
ko:K00812	aspartate aminotransferase [EC:2.6.1.1]	28827	53829.7	48211.2	31289.9	19060	12258.4
ko:K00813	aspartate aminotransferase [EC:2.6.1.1]	501.15	806.71	2075.9	151.1	298	90.62
ko:K00814	alanine transaminase [EC:2.6.1.2]	0	0	3	0	0	0
ko:K00815	tyrosine aminotransferase [EC:2.6.1.5]	NA	NA	NA	NA	NA	NA
ko:K00816	kynurenine---oxoglutarate transaminase / cysteine-S-conjugate beta-lyase / glutamine---phenylpyruvate transaminase [EC:2.6.1.7 4.4.1.13 2.6.1.64]	NA	NA	NA	NA	NA	NA
ko:K00817	histidinol-phosphate aminotransferase [EC:2.6.1.9]	17549.7	17961	20772.4	24617.7	20874.2	8202.04
ko:K00818	acetylornithine aminotransferase [EC:2.6.1.11]	NA	NA	NA	NA	NA	NA
ko:K00819	ornithine--oxo-acid transaminase [EC:2.6.1.13]	644.16	2298.04	4238.75	732.77	707.62	720.55
ko:K00820	glutamine---fructose-6-phosphate transaminase (isomerizing) [EC:2.6.1.16]	51052.2	71860.6	62067	66460.3	69587.3	68512
ko:K00821	acetylornithine/N-succinyldiaminopimelate aminotransferase [EC:2.6.1.11 2.6.1.17]	16934	15913.2	15740.1	18370	14255.5	6906.37
ko:K00822	beta-alanine--pyruvate transaminase [EC:2.6.1.18]	2637.37	125.33	1505.52	2452	200.5	152.34
ko:K00823	4-aminobutyrate aminotransferase [EC:2.6.1.19]	9502.68	41013.7	37336.8	8964.38	15825.6	14602.4
ko:K00824	D-alanine transaminase [EC:2.6.1.21]	8472.19	3388.37	3396.07	4440.38	4721.53	4732.93
ko:K00825	kynurenine/2-aminoadipate aminotransferase [EC:2.6.1.7 2.6.1.39]	NA	NA	NA	NA	NA	NA
ko:K00826	branched-chain amino acid aminotransferase [EC:2.6.1.42]	43053.2	62985.4	55935.6	41279.2	62218	49875.7
ko:K00827	alanine-glyoxylate transaminase / (R)-3-amino-2-methylpropionate-pyruvate transaminase [EC:2.6.1.44 2.6.1.40]	NA	NA	NA	NA	NA	NA
ko:K00830	alanine-glyoxylate transaminase / serine-glyoxylate transaminase / serine-pyruvate transaminase [EC:2.6.1.44 2.6.1.45 2.6.1.51]	1553.7	1883.85	1961.05	1021.32	4626.34	666.47
ko:K00831	phosphoserine aminotransferase [EC:2.6.1.52]	16236.2	17278.7	15551.9	16938.3	12837.5	5600.89
ko:K00832	aromatic-amino-acid transaminase [EC:2.6.1.57]	26864.1	43367.5	42993.5	15987.7	58321.1	51646.3
ko:K00833	adenosylmethionine---8-amino-7-oxononanoate aminotransferase [EC:2.6.1.62]	8814.71	3928.9	6191.22	10390.4	1724.09	1807.16
ko:K00835	valine--pyruvate aminotransferase [EC:2.6.1.66]	434.09	349.76	935.57	24.32	279.67	42.29
ko:K00836	diaminobutyrate-2-oxoglutarate transaminase [EC:2.6.1.76]	505.05	758.58	2602.11	167.76	180.2	114.88
ko:K00837	aromatic aminotransferase [EC:2.6.1.-]	NA	NA	NA	NA	NA	NA
ko:K00838	aromatic amino acid aminotransferase I / 2-aminoadipate transaminase [EC:2.6.1.57 2.6.1.39 2.6.1.27 2.6.1.5]	NA	NA	NA	NA	NA	NA
ko:K00839	(S)-ureidoglycine---glyoxylate transaminase [EC:2.6.1.112]	8532.69	1732.95	2224.86	7687.63	4851.68	1088.57
ko:K00840	succinylornithine aminotransferase [EC:2.6.1.81]	871.84	210.24	1768.31	47.53	568.84	110.59
ko:K00841	aminotransferase [EC:2.6.1.-]	106454	157038	135080	115333	191321	185397
ko:K00843	swainsonine biosynthesis aminotransferase SwnA [EC:2.6.1.-]	NA	NA	NA	NA	NA	NA
ko:K00844	hexokinase [EC:2.7.1.1]	1.2	192.42	55.5	2.6	5.4	2.7
ko:K00845	glucokinase [EC:2.7.1.2]	50430.8	77577.4	64385.6	61369.9	74363	69656.6
ko:K00846	ketohexokinase [EC:2.7.1.3]	305.7	18.43	69.12	17.14	250.14	36.58
ko:K00847	fructokinase [EC:2.7.1.4]	59594.8	73205.9	64072.2	68668.2	71218.4	69535.9
ko:K00848	rhamnulokinase [EC:2.7.1.5]	5923.08	4401.3	3262.9	5382.5	3611.8	2428.04
ko:K00849	galactokinase [EC:2.7.1.6]	43224.6	65926.4	54052.3	57068.1	67123.1	67260.1
ko:K00850	6-phosphofructokinase 1 [EC:2.7.1.11]	27543.4	30161.5	21219.4	44503	52056.8	48961.4
ko:K00851	gluconokinase [EC:2.7.1.12]	62113.5	53753.7	49048.3	67804.2	72728.2	73041.3
ko:K00852	ribokinase [EC:2.7.1.15]	62757.8	129681	114283	75253.9	83501.9	86322.4
ko:K00853	L-ribulokinase [EC:2.7.1.16]	14799.3	5742.33	4860.2	4548.08	13336.3	12906.2
ko:K00854	xylulokinase [EC:2.7.1.17]	19789.4	12086.7	9927.7	10723.1	16650.9	15276.7
ko:K00855	phosphoribulokinase [EC:2.7.1.19]	864.96	311.58	822.26	147.86	558	102.58
ko:K00856	adenosine kinase [EC:2.7.1.20]	352.17	145.5	372.8	413.67	38.83	212.5
ko:K00857	thymidine kinase [EC:2.7.1.21]	46586.1	68243.2	58772.6	55646.2	71704.4	68993.9
ko:K00858	NAD+ kinase [EC:2.7.1.23]	50193.1	73224.2	63104.1	65081.2	69466.1	68012.6
ko:K00859	dephospho-CoA kinase [EC:2.7.1.24]	49905.5	71250.3	61588.7	65381.2	68589.7	67905.8
ko:K00860	adenylylsulfate kinase [EC:2.7.1.25]	1433.95	4400.29	4770.45	1126.82	2148.45	1073.45
ko:K00861	riboflavin kinase [EC:2.7.1.26]	NA	NA	NA	NA	NA	NA
ko:K00862	erythritol kinase (D-erythritol 1-phosphate-forming) [EC:2.7.1.215]	0	0	1.71	0	0	0
ko:K00863	triose/dihydroxyacetone kinase / FAD-AMP lyase (cyclizing) [EC:2.7.1.28 2.7.1.29 4.6.1.15]	603.76	1369.59	1363.59	388.37	1036.48	73.27
ko:K00864	glycerol kinase [EC:2.7.1.30]	56908.8	69644.4	60215.9	67106.2	75805.9	69178.9
ko:K00865	glycerate 2-kinase [EC:2.7.1.165]	40800.3	63106.8	56047.7	54797.9	69350.9	65532.2
ko:K00866	choline kinase [EC:2.7.1.32]	NA	NA	NA	NA	NA	NA
ko:K00867	type I pantothenate kinase [EC:2.7.1.33]	37944.7	64587	55008	49487.9	66992.3	63857.9
ko:K00868	pyridoxine kinase [EC:2.7.1.35]	35914.8	62285.4	51726.3	28513.4	63964.3	53642.3
ko:K00869	mevalonate kinase [EC:2.7.1.36]	37161	62762.2	52745.1	49294.2	66575.2	63687.7
ko:K00871	phosphorylase kinase gamma subunit [EC:2.7.11.19]	NA	NA	NA	NA	NA	NA
ko:K00872	homoserine kinase [EC:2.7.1.39]	32558	58254.4	50520.5	23721.7	62247.8	50101.2
ko:K00873	pyruvate kinase [EC:2.7.1.40]	52058.1	73032.2	62143.9	66432.7	69829.3	68902
ko:K00874	2-dehydro-3-deoxygluconokinase [EC:2.7.1.45]	10230.6	10287	8623.53	8077.05	15685.4	3644.08
ko:K00875	D-ribulokinase [EC:2.7.1.47]	0	0	20.71	0	0	0
ko:K00876	uridine kinase [EC:2.7.1.48]	43278.7	72608.7	59098.7	58686.4	68991.5	66252.6
ko:K00877	hydroxymethylpyrimidine/phosphomethylpyrimidine kinase / thiaminase [EC:2.7.1.49 2.7.4.7 3.5.99.2]	NA	NA	NA	NA	NA	NA
ko:K00878	hydroxyethylthiazole kinase [EC:2.7.1.50]	22379.1	51848.5	45941.8	18827.2	22185	22440.2
ko:K00879	L-fuculokinase [EC:2.7.1.51]	540.91	603.36	156.22	791.51	410.87	179.46
ko:K00880	L-xylulokinase [EC:2.7.1.53]	5166.2	1180.23	938.05	861.14	5486.14	8190.58
ko:K00881	allose kinase [EC:2.7.1.55]	86.43	8	23	19	229.14	55.29
ko:K00882	1-phosphofructokinase [EC:2.7.1.56]	30068.9	40387.1	30189.9	45066.3	52284.7	49454.3
ko:K00883	2-dehydro-3-deoxygalactonokinase [EC:2.7.1.58]	310.9	136.43	628.33	114.14	291.97	77.75
ko:K00884	N-acetylglucosamine kinase [EC:2.7.1.59]	2768.7	681.93	1214.98	1041.14	340.14	114.58
ko:K00885	N-acylmannosamine kinase [EC:2.7.1.60]	411.27	339.79	771.57	21.43	279	42.29
ko:K00886	polyphosphate glucokinase [EC:2.7.1.63]	163.95	593.33	893.08	312.09	307.55	294.7
ko:K00887	undecaprenol kinase [EC:2.7.1.66]	21681.5	55035.7	46029.3	16621.3	24247.6	22180.5
ko:K00888	phosphatidylinositol 4-kinase A [EC:2.7.1.67]	NA	NA	NA	NA	NA	NA
ko:K00889	1-phosphatidylinositol-4-phosphate 5-kinase [EC:2.7.1.68]	NA	NA	NA	NA	NA	NA
ko:K00891	shikimate kinase [EC:2.7.1.71]	19310.6	58899.7	51670.7	20713.4	21586.8	14587.9
ko:K00892	inosine kinase [EC:2.7.1.73]	418.15	136.29	2135.46	21.43	281.67	47.46
ko:K00893	deoxycitidine kinase [EC:2.7.1.74]	5.5	229.5	151.5	57.5	285	204
ko:K00894	ethanolamine kinase [EC:2.7.1.82]	NA	NA	NA	NA	NA	NA
ko:K00895	diphosphate-dependent phosphofructokinase [EC:2.7.1.90]	17.7	580.79	184.68	93.82	72.37	77.04
ko:K00897	kanamycin kinase [EC:2.7.1.95]	35.33	2485.25	1591.75	45.33	104	25
ko:K00898	pyruvate dehydrogenase kinase 2/3/4 [EC:2.7.11.2]	NA	NA	NA	NA	NA	NA
ko:K00899	5-methylthioribose kinase [EC:2.7.1.100]	4234.66	1582.3	1615.31	2000.36	513.4	1028.38
ko:K00900	6-phosphofructo-2-kinase [EC:2.7.1.105]	NA	NA	NA	NA	NA	NA
ko:K00901	diacylglycerol kinase (ATP) [EC:2.7.1.107]	22446	56115.1	50463.7	17098.4	24625.6	22524
ko:K00902	dolichol kinase [EC:2.7.1.108]	NA	NA	NA	NA	NA	NA
ko:K00903	protein-tyrosine kinase [EC:2.7.10.2]	607.19	3095.64	2023.62	799.28	670.97	763.17
ko:K00904	deoxyguanosine kinase [EC:2.7.1.113]	NA	NA	NA	NA	NA	NA
ko:K00905	[3-methyl-2-oxobutanoate dehydrogenase (acetyl-transferring)] kinase [EC:2.7.11.4]	NA	NA	NA	NA	NA	NA
ko:K00906	isocitrate dehydrogenase kinase/phosphatase [EC:2.7.11.5 3.1.3.-]	445.98	162.79	1458.56	46.43	285.83	62.46
ko:K00907	myosin-light-chain kinase [EC:2.7.11.18]	NA	NA	NA	NA	NA	NA
ko:K00908	calcium/calmodulin-dependent protein kinase kinase 1 [EC:2.7.11.17]	NA	NA	NA	NA	NA	NA
ko:K00909	rhodopsin kinase [EC:2.7.11.14]	NA	NA	NA	NA	NA	NA
ko:K00910	beta-adrenergic-receptor kinase [EC:2.7.11.15]	NA	NA	NA	NA	NA	NA
ko:K00911	1D-myo-inositol-triphosphate 3-kinase [EC:2.7.1.127]	NA	NA	NA	NA	NA	NA
ko:K00912	tetraacyldisaccharide 4'-kinase [EC:2.7.1.130]	8216.62	2027.83	4808.5	9151.85	1014.32	1026.4
ko:K00913	inositol-1,3,4-trisphosphate 5/6-kinase / inositol-tetrakisphosphate 1-kinase [EC:2.7.1.159 2.7.1.134]	NA	NA	NA	NA	NA	NA
ko:K00914	phosphatidylinositol 3-kinase [EC:2.7.1.137]	NA	NA	NA	NA	NA	NA
ko:K00915	inositol-polyphosphate multikinase [EC:2.7.1.140 2.7.1.151]	NA	NA	NA	NA	NA	NA
ko:K00916	CTD kinase subunit alpha [EC:2.7.11.22 2.7.11.23]	NA	NA	NA	NA	NA	NA
ko:K00917	tagatose 6-phosphate kinase [EC:2.7.1.144]	1612.68	9808.29	7086.68	2444.19	2728.12	2087.16
ko:K00918	ADP-dependent phosphofructokinase/glucokinase [EC:2.7.1.146 2.7.1.147]	0	24	0	0	0	0
ko:K00919	4-diphosphocytidyl-2-C-methyl-D-erythritol kinase [EC:2.7.1.148]	30460.7	45863.1	42203.4	28651.6	24874.6	24010.6
ko:K00920	1-phosphatidylinositol-5-phosphate 4-kinase [EC:2.7.1.149]	NA	NA	NA	NA	NA	NA
ko:K00921	1-phosphatidylinositol-3-phosphate 5-kinase [EC:2.7.1.150]	NA	NA	NA	NA	NA	NA
ko:K00922	phosphatidylinositol-4,5-bisphosphate 3-kinase catalytic subunit alpha/beta/delta [EC:2.7.1.153]	NA	NA	NA	NA	NA	NA
ko:K00923	phosphatidylinositol-4-phosphate 3-kinase [EC:2.7.1.154]	NA	NA	NA	NA	NA	NA
ko:K00924	kinase [EC:2.7.1.-]	NA	NA	NA	NA	NA	NA
ko:K00925	acetate kinase [EC:2.7.2.1]	114063	91129.6	75162.7	89037	197947	189734
ko:K00926	carbamate kinase [EC:2.7.2.2]	31693.6	43669.7	39515.7	18965.5	60516	53036.3
ko:K00927	phosphoglycerate kinase [EC:2.7.2.3]	49857.6	71750.8	61616	64880.2	69184.6	67738.8
ko:K00928	aspartate kinase [EC:2.7.2.4]	75209	78628.5	68289.9	77418.2	115005	108237
ko:K00929	butyrate kinase [EC:2.7.2.7]	1887.36	4150.72	2524.95	2342.62	1806.95	1830.24
ko:K00930	acetylglutamate kinase [EC:2.7.2.8]	16394.6	15592.8	13966.5	17544.4	13382	6302.89
ko:K00931	glutamate 5-kinase [EC:2.7.2.11]	24414.5	58532.6	51329.8	26585.4	22022.1	21151.3
ko:K00932	propionate kinase [EC:2.7.2.15]	668.02	138.39	1896.21	38.57	531.81	84.04
ko:K00933	creatine kinase [EC:2.7.3.2]	0	7.83	2	0	0	0
ko:K00934	arginine kinase [EC:2.7.3.3]	0	7.83	2	0	0	0
ko:K00936	two-component system, sensor histidine kinase PdtaS [EC:2.7.13.3]	872.08	1131.01	875.75	806.13	518.07	432.14
ko:K00937	polyphosphate kinase [EC:2.7.4.1]	39026.3	50929.3	47313.8	59560.2	62015.3	61765.3
ko:K00938	phosphomevalonate kinase [EC:2.7.4.2]	37127.5	62707.9	52621.4	49210.2	66527.2	63626.7
ko:K00939	adenylate kinase [EC:2.7.4.3]	49803.2	71721.3	61700.1	64749.2	69189.6	67709.8
ko:K00940	nucleoside-diphosphate kinase [EC:2.7.4.6]	27962.8	51806.3	47337.3	24138.6	19821	22316.9
ko:K00941	hydroxymethylpyrimidine/phosphomethylpyrimidine kinase [EC:2.7.1.49 2.7.4.7]	59470.5	105063	93376.3	72678.1	79821.4	81353.9
ko:K00942	guanylate kinase [EC:2.7.4.8]	87745.9	125061	106288	114203	132373	130160
ko:K00943	dTMP kinase [EC:2.7.4.9]	48081.6	69980.6	61676.5	62570.4	68958.7	66643.6
ko:K00944	nucleoside-triphosphate--adenylate kinase [EC:2.7.4.10]	NA	NA	NA	NA	NA	NA
ko:K00945	CMP/dCMP kinase [EC:2.7.4.25]	51268.6	72951.9	61721.3	66870.1	68935.9	68344.3
ko:K00946	thiamine-monophosphate kinase [EC:2.7.4.16]	8635.78	4689.66	7511.68	9637.76	1435.39	1476.9
ko:K00947	molybdenum storage protein	0	0	3	0	0	0
ko:K00948	ribose-phosphate pyrophosphokinase [EC:2.7.6.1]	89043.2	134694	113642	116483	136440	132499
ko:K00949	thiamine pyrophosphokinase [EC:2.7.6.2]	41573.6	67908.8	54701.6	55663.7	68125.2	66636.3
ko:K00950	2-amino-4-hydroxy-6-hydroxymethyldihydropteridine diphosphokinase [EC:2.7.6.3]	27105.3	83173.4	80451.9	31232.5	24680.2	25490.5
ko:K00951	GTP pyrophosphokinase [EC:2.7.6.5]	61328	80841.7	70998.3	68974	81452.3	72729.2
ko:K00952	nicotinamide-nucleotide adenylyltransferase [EC:2.7.7.1]	2.5	126	0	3	0	0
ko:K00953	FAD synthetase [EC:2.7.7.2]	NA	NA	NA	NA	NA	NA
ko:K00954	pantetheine-phosphate adenylyltransferase [EC:2.7.7.3]	49625.7	71477	61612.5	64569.4	69178.6	67655.4
ko:K00955	bifunctional enzyme CysN/CysC [EC:2.7.7.4 2.7.1.25]	8216.05	1894.4	4942.96	10010.9	804.08	1571.91
ko:K00956	sulfate adenylyltransferase subunit 1 [EC:2.7.7.4]	1205.19	2048.79	5447.99	1323.6	564.38	677.49
ko:K00957	sulfate adenylyltransferase subunit 2 [EC:2.7.7.4]	8647.39	2475.19	5732.39	9950.6	997.58	1518.89
ko:K00958	sulfate adenylyltransferase [EC:2.7.7.4]	1032.16	2812.67	2534.49	1172.24	1750.22	949.81
ko:K00960	DNA-directed RNA polymerase [EC:2.7.7.6]	174.24	372.44	2434.72	210.03	204.26	223.56
ko:K00962	polyribonucleotide nucleotidyltransferase [EC:2.7.7.8]	14577.9	19441.7	17036.6	17462.2	6133.44	6269.19
ko:K00963	UTP--glucose-1-phosphate uridylyltransferase [EC:2.7.7.9]	91798.2	75211.2	66898.3	80810	123302	119235
ko:K00965	UDPglucose--hexose-1-phosphate uridylyltransferase [EC:2.7.7.12]	42239.5	64486.8	53952.3	56399.1	67207.6	67161.7
ko:K00966	mannose-1-phosphate guanylyltransferase [EC:2.7.7.13]	82.67	258.6	2426.93	135.49	17.12	17.16
ko:K00967	ethanolamine-phosphate cytidylyltransferase [EC:2.7.7.14]	NA	NA	NA	NA	NA	NA
ko:K00968	choline-phosphate cytidylyltransferase [EC:2.7.7.15]	616.19	403.68	436.64	293.49	983.06	70.51
ko:K00969	nicotinate-nucleotide adenylyltransferase [EC:2.7.7.18]	53466.6	75625	62033.5	69357.9	69989.8	69622.9
ko:K00970	poly(A) polymerase [EC:2.7.7.19]	11411.5	6080.92	6618.67	14299.9	1820.65	3191.82
ko:K00971	mannose-1-phosphate guanylyltransferase [EC:2.7.7.13]	2649.49	3726.59	4225.49	2754.31	1247.8	1402.69
ko:K00972	UDP-N-acetylglucosamine/UDP-N-acetylgalactosamine diphosphorylase [EC:2.7.7.23 2.7.7.83]	3.4	771	12	126.4	0	1
ko:K00973	glucose-1-phosphate thymidylyltransferase [EC:2.7.7.24]	21027.9	20605.4	18124.5	14198.9	10974.1	15471.6
ko:K00974	tRNA nucleotidyltransferase (CCA-adding enzyme) [EC:2.7.7.72 3.1.3.- 3.1.4.-]	49818.3	70514.8	60209.5	64734.4	69143.6	67714.8
ko:K00975	glucose-1-phosphate adenylyltransferase [EC:2.7.7.27]	27234.3	35324.9	23754.7	22175	13964.2	15115.2
ko:K00976	fucose-1-phosphate guanylyltransferase [EC:2.7.7.30]	NA	NA	NA	NA	NA	NA
ko:K00977	DNA nucleotidylexotransferase [EC:2.7.7.31]	NA	NA	NA	NA	NA	NA
ko:K00978	glucose-1-phosphate cytidylyltransferase [EC:2.7.7.33]	1136.73	2798.26	1734.22	6616.6	682.15	689.79
ko:K00979	3-deoxy-manno-octulosonate cytidylyltransferase (CMP-KDO synthetase) [EC:2.7.7.38]	8375.42	3244.5	6229.5	9404.85	1092.32	1082.9
ko:K00980	glycerol-3-phosphate cytidylyltransferase [EC:2.7.7.39]	22668.6	14530.2	12277.7	37212.3	50960.3	44732.5
ko:K00981	phosphatidate cytidylyltransferase [EC:2.7.7.41]	50067.8	72142.3	63098.6	64776.2	69218.2	67751.8
ko:K00982	[glutamine synthetase] adenylyltransferase / [glutamine synthetase]-adenylyl-L-tyrosine phosphorylase [EC:2.7.7.42 2.7.7.89]	7911.47	1522.61	4745.41	8882.12	1001.45	1067.86
ko:K00983	N-acylneuraminate cytidylyltransferase [EC:2.7.7.43]	205.57	1017.2	1689.18	167.87	113.43	117.28
ko:K00984	streptomycin 3"-adenylyltransferase [EC:2.7.7.47]	590.17	349.83	252.89	67.3	1019.34	47.81
ko:K00986	RNA-directed DNA polymerase [EC:2.7.7.49]	2591.79	2123.32	758.6	1074.53	2173.04	328.85
ko:K00987	mRNA guanylyltransferase [EC:2.7.7.50]	NA	NA	NA	NA	NA	NA
ko:K00988	sulfate adenylyltransferase (ADP) / ATP adenylyltransferase [EC:2.7.7.5 2.7.7.53]	NA	NA	NA	NA	NA	NA
ko:K00989	ribonuclease PH [EC:2.7.7.56]	10050.3	5091.71	7918.38	9044.25	1857.66	2123.46
ko:K00990	[protein-PII] uridylyltransferase [EC:2.7.7.59]	9437.47	2223.78	5700.18	9022.12	1084.95	1143.53
ko:K00991	2-C-methyl-D-erythritol 4-phosphate cytidylyltransferase [EC:2.7.7.60]	12773.6	18139.5	15394.8	14096.7	3705.24	4025.55
ko:K00992	N-acetyl-alpha-D-muramate 1-phosphate uridylyltransferase [EC:2.7.7.99]	94.54	1512.92	4520.17	185.67	125.5	100.67
ko:K00993	ethanolaminephosphotransferase [EC:2.7.8.1]	NA	NA	NA	NA	NA	NA
ko:K00994	diacylglycerol cholinephosphotransferase [EC:2.7.8.2]	NA	NA	NA	NA	NA	NA
ko:K00995	CDP-diacylglycerol---glycerol-3-phosphate 3-phosphatidyltransferase [EC:2.7.8.5]	43000.1	71829.2	62755.6	56670.9	69486.6	67785.9
ko:K00996	undecaprenyl-phosphate galactose phosphotransferase [EC:2.7.8.6]	2191.4	2628.64	962.51	2675.71	378.15	1045.51
ko:K00997	holo-[acyl-carrier protein] synthase [EC:2.7.8.7]	41745.8	64822.1	55253.9	60318.2	65499.9	63301.2
ko:K00998	CDP-diacylglycerol---serine O-phosphatidyltransferase [EC:2.7.8.8]	433.98	490.79	1590.38	21.43	279	42.29
ko:K00999	CDP-diacylglycerol--inositol 3-phosphatidyltransferase [EC:2.7.8.11]	83.75	146.83	87.75	134.42	61.75	109.5
ko:K01000	phospho-N-acetylmuramoyl-pentapeptide-transferase [EC:2.7.8.13]	50656.4	71840.1	61736	66456.1	69328.4	68285.2
ko:K01001	UDP-N-acetylglucosamine--dolichyl-phosphate N-acetylglucosaminephosphotransferase [EC:2.7.8.15]	2.5	0	0	3	0	0
ko:K01002	phosphoglycerol transferase [EC:2.7.8.20]	1438.8	1973.82	447.22	954.47	363.86	611.5
ko:K01003	oxaloacetate decarboxylase [EC:4.1.1.112]	17.2	38.9	500.9	44	15	17
ko:K01004	phosphatidylcholine synthase [EC:2.7.8.24]	38.2	123.83	910.5	100.67	0	18
ko:K01005	polyisoprenyl-teichoic acid--peptidoglycan teichoic acid transferase [EC:2.7.8.-]	NA	NA	NA	NA	NA	NA
ko:K01006	pyruvate, orthophosphate dikinase [EC:2.7.9.1]	13321.9	5133.71	2850.51	14485.4	2559.73	3429.71
ko:K01007	pyruvate, water dikinase [EC:2.7.9.2]	11973.6	14471.6	12546.7	35172.2	10206.2	15070.7
ko:K01008	selenide, water dikinase [EC:2.7.9.3]	4071.26	2336.59	3458.31	4886.04	1103	2316.03
ko:K01009	L-glutamine-phosphate cytidylyltransferase [EC:2.7.7.103]	NA	NA	NA	NA	NA	NA
ko:K01011	thiosulfate/3-mercaptopyruvate sulfurtransferase [EC:2.8.1.1 2.8.1.2]	14971	2500.44	6555.9	10255.9	1828.27	2246.49
ko:K01012	biotin synthase [EC:2.8.1.6]	12643.9	7950.69	9139.57	15275.1	3153.82	4355.96
ko:K01013	thiosulfate:glutathione sulfurtransferase [EC:2.8.1.-]	NA	NA	NA	NA	NA	NA
ko:K01014	aryl sulfotransferase [EC:2.8.2.1]	0	33	0	0	0	0
ko:K01015	alcohol sulfotransferase [EC:2.8.2.2]	NA	NA	NA	NA	NA	NA
ko:K01016	estrone sulfotransferase [EC:2.8.2.4]	0	31	0	0	0	0
ko:K01017	chondroitin 4-sulfotransferase 11 [EC:2.8.2.5]	NA	NA	NA	NA	NA	NA
ko:K01019	galactosylceramide sulfotransferase [EC:2.8.2.11]	NA	NA	NA	NA	NA	NA
ko:K01020	chondroitin 6-sulfotransferase 3 [EC:2.8.2.17]	NA	NA	NA	NA	NA	NA
ko:K01021	protein-tyrosine sulfotransferase [EC:2.8.2.20]	NA	NA	NA	NA	NA	NA
ko:K01022	keratan sulfate 6-sulfotransferase 1 [EC:2.8.2.21]	NA	NA	NA	NA	NA	NA
ko:K01023	arylsulfate sulfotransferase [EC:2.8.2.22]	9511.71	5295.52	4332.52	3767.08	5712.8	4559.75
ko:K01024	[heparan sulfate]-glucosamine 3-sulfotransferase 1 [EC:2.8.2.23]	NA	NA	NA	NA	NA	NA
ko:K01025	sulfotransferase [EC:2.8.2.-]	0	31	0	0	0	0
ko:K01026	propionate CoA-transferase [EC:2.8.3.1]	7109.09	2405.5	1421.34	3016.05	4201.67	3961.16
ko:K01027	3-oxoacid CoA-transferase [EC:2.8.3.5]	166.52	427.91	3442.64	5.18	37.87	19.72
ko:K01028	3-oxoacid CoA-transferase subunit A [EC:2.8.3.5]	543.18	1619.21	5131.51	787.21	348.87	514.06
ko:K01029	3-oxoacid CoA-transferase subunit B [EC:2.8.3.5]	357.71	1669.14	4918.46	611.74	854.12	689.81
ko:K01031	3-oxoadipate CoA-transferase, alpha subunit [EC:2.8.3.6]	166.58	257.52	3549.15	29.29	40.7	38.06
ko:K01032	3-oxoadipate CoA-transferase, beta subunit [EC:2.8.3.6]	162.41	220.19	3409.48	73.29	56.03	39.89
ko:K01034	acetate CoA/acetoacetate CoA-transferase alpha subunit [EC:2.8.3.8 2.8.3.9]	580.16	2165.59	2257.94	678.75	876.89	671.17
ko:K01035	acetate CoA/acetoacetate CoA-transferase beta subunit [EC:2.8.3.8 2.8.3.9]	581.02	2228.59	1853.94	652.32	865.96	680.67
ko:K01039	glutaconate CoA-transferase, subunit A [EC:2.8.3.12]	59.6	230.25	739.28	82	3	67
ko:K01040	glutaconate CoA-transferase, subunit B [EC:2.8.3.12]	59.6	230.25	729.28	71	3	53
ko:K01042	L-seryl-tRNA(Ser) seleniumtransferase [EC:2.9.1.1]	2632.72	4627.99	5718.16	1380.7	825.55	932.52
ko:K01043	reducing polyketide synthase SwnK [EC:2.3.1.-]	NA	NA	NA	NA	NA	NA
ko:K01044	carboxylesterase 1 [EC:3.1.1.1]	NA	NA	NA	NA	NA	NA
ko:K01045	arylesterase / paraoxonase [EC:3.1.1.2 3.1.8.1]	NA	NA	NA	NA	NA	NA
ko:K01046	triacylglycerol lipase [EC:3.1.1.3]	695.48	3274.82	6898.64	907.44	712.81	789.45
ko:K01047	secretory phospholipase A2 [EC:3.1.1.4]	NA	NA	NA	NA	NA	NA
ko:K01048	lysophospholipase [EC:3.1.1.5]	3113.34	3066.22	3514.4	2733.16	1321.02	1374.16
ko:K01049	acetylcholinesterase [EC:3.1.1.7]	10.6	0	0	0	0	1.6
ko:K01050	cholinesterase [EC:3.1.1.8]	NA	NA	NA	NA	NA	NA
ko:K01051	pectinesterase [EC:3.1.1.11]	2023.09	698.9	583.3	2264.79	842.06	997.13
ko:K01052	lysosomal acid lipase/cholesteryl ester hydrolase [EC:3.1.1.13]	NA	NA	NA	NA	NA	NA
ko:K01053	gluconolactonase [EC:3.1.1.17]	8054.3	1263.7	1915.83	10040.6	535.2	1262.4
ko:K01054	acylglycerol lipase [EC:3.1.1.23]	NA	NA	NA	NA	NA	NA
ko:K01055	3-oxoadipate enol-lactonase [EC:3.1.1.24]	429.69	940.78	5127.82	323.44	259.61	212.6
ko:K01056	peptidyl-tRNA hydrolase, PTH1 family [EC:3.1.1.29]	49809.7	71608.8	61621.2	64737.2	69206.6	67715.8
ko:K01057	6-phosphogluconolactonase [EC:3.1.1.31]	7565.85	2624.74	3822.27	9077	783.4	1086.44
ko:K01058	phospholipase A1/A2 [EC:3.1.1.32 3.1.1.4]	435.65	572.71	2250.86	79.43	302.67	75.06
ko:K01059	lipoprotein lipase [EC:3.1.1.34]	NA	NA	NA	NA	NA	NA
ko:K01060	cephalosporin-C deacetylase [EC:3.1.1.41]	833.92	8616.5	6293	987	480	823
ko:K01061	carboxymethylenebutenolidase [EC:3.1.1.45]	7942.46	2649.38	4565.95	8683.49	1016.76	857.54
ko:K01062	platelet-activating factor acetylhydrolase [EC:3.1.1.47]	NA	NA	NA	NA	NA	NA
ko:K01063	juvenile-hormone esterase [EC:3.1.1.59]	NA	NA	NA	NA	NA	NA
ko:K01064	wingless-type MMTV integration site family, member 9	NA	NA	NA	NA	NA	NA
ko:K01065	acyloxyacyl hydrolase [EC:3.1.1.77]	NA	NA	NA	NA	NA	NA
ko:K01066	acetyl esterase [EC:3.1.1.-]	11502	4309.43	6537.87	9595.14	2704.89	1444.2
ko:K01067	acetyl-CoA hydrolase [EC:3.1.2.1]	9357.9	494.7	532.3	16176.2	796.57	1009.44
ko:K01068	acyl-coenzyme A thioesterase 1/2/4 [EC:3.1.2.2]	NA	NA	NA	NA	NA	NA
ko:K01069	hydroxyacylglutathione hydrolase [EC:3.1.2.6]	10902.1	16743.6	20409.1	11472.5	5162.48	3798.36
ko:K01070	S-formylglutathione hydrolase [EC:3.1.2.12]	12658.4	886.82	3839.33	10282.1	948.7	1353.47
ko:K01071	medium-chain acyl-[acyl-carrier-protein] hydrolase [EC:3.1.2.21]	40462.4	64541.7	52250.2	53876	66911.7	65317.9
ko:K01073	acyl-CoA hydrolase [EC:3.1.2.20]	7610.22	35797.2	33636.1	8393.42	10053.6	14039.3
ko:K01074	palmitoyl-protein thioesterase [EC:3.1.2.22]	NA	NA	NA	NA	NA	NA
ko:K01075	4-hydroxybenzoyl-CoA thioesterase [EC:3.1.2.23]	457.52	211.54	2824.33	42.1	283.67	72.79
ko:K01076	abhydrolase domain-containing protein 17 [EC:3.1.2.22]	NA	NA	NA	NA	NA	NA
ko:K01077	alkaline phosphatase [EC:3.1.3.1]	11147.9	13165.4	13603.8	32592.3	17571.1	15738.5
ko:K01078	acid phosphatase [EC:3.1.3.2]	NA	NA	NA	NA	NA	NA
ko:K01079	phosphoserine phosphatase [EC:3.1.3.3]	9300.36	12197.9	13037.7	10648.1	4345.25	3075.19
ko:K01080	phosphatidate phosphatase [EC:3.1.3.4]	NA	NA	NA	NA	NA	NA
ko:K01081	5'-nucleotidase [EC:3.1.3.5]	37478.2	42474.3	37242	44430.4	67793.7	58464.1
ko:K01082	3'(2'), 5'-bisphosphate nucleotidase [EC:3.1.3.7]	7764.75	2561.28	5816.12	8673.21	1064.84	1024.23
ko:K01083	3-phytase [EC:3.1.3.8]	91.43	956.17	1293.66	274.79	215.5	265
ko:K01084	glucose-6-phosphatase [EC:3.1.3.9]	NA	NA	NA	NA	NA	NA
ko:K01085	glucose-1-phosphatase [EC:3.1.3.10]	542.7	414.13	852.98	37.43	524.71	78.08
ko:K01086	fructose-1,6-bisphosphatase I / sedoheptulose-1,7-bisphosphatase [EC:3.1.3.11 3.1.3.37]	0	4.5	0	6	0	0
ko:K01087	trehalose 6-phosphate phosphatase [EC:3.1.3.12]	7694.55	377.02	1443.9	8567.03	724.7	796.03
ko:K01089	imidazoleglycerol-phosphate dehydratase / histidinol-phosphatase [EC:4.2.1.19 3.1.3.15]	648.8	632.96	3381.48	543.33	649.79	424
ko:K01090	protein phosphatase [EC:3.1.3.16]	23656	48555.4	41185.6	20770.5	18125.1	19391.4
ko:K01091	phosphoglycolate phosphatase [EC:3.1.3.18]	23605.9	31824	30560	29208.3	19799.7	11104.8
ko:K01092	myo-inositol-1(or 4)-monophosphatase [EC:3.1.3.25]	43755.3	58361.9	53406.4	43207.7	26004	24392.3
ko:K01093	4-phytase / acid phosphatase [EC:3.1.3.26 3.1.3.2]	7420.63	301.4	442.61	7191.6	617.91	719.69
ko:K01094	phosphatidylglycerophosphatase GEP4 [EC:3.1.3.27]	NA	NA	NA	NA	NA	NA
ko:K01095	phosphatidylglycerophosphatase A [EC:3.1.3.27]	9011.24	5140.38	7010.03	9632.96	1747.11	1816.79
ko:K01096	phosphatidylglycerophosphatase B [EC:3.1.3.27 3.1.3.81 3.1.3.4 3.6.1.27]	1005.15	3571.79	3299.72	1908.43	3530.67	2032.46
ko:K01097	N-acylneuraminate-9-phosphatase [EC:3.1.3.29]	NA	NA	NA	NA	NA	NA
ko:K01098	polynucleotide 5'-triphosphatase [EC:3.6.1.-]	NA	NA	NA	NA	NA	NA
ko:K01099	inositol polyphosphate 5-phosphatase INPP5B/F [EC:3.1.3.36]	NA	NA	NA	NA	NA	NA
ko:K01100	sedoheptulose-bisphosphatase [EC:3.1.3.37]	NA	NA	NA	NA	NA	NA
ko:K01101	4-nitrophenyl phosphatase [EC:3.1.3.41]	38234.2	65408.9	54704.3	50104.5	67266.6	64367.1
ko:K01102	pyruvate dehydrogenase phosphatase [EC:3.1.3.43]	NA	NA	NA	NA	NA	NA
ko:K01103	6-phosphofructo-2-kinase / fructose-2,6-biphosphatase 3 [EC:2.7.1.105 3.1.3.46]	NA	NA	NA	NA	NA	NA
ko:K01104	protein-tyrosine phosphatase [EC:3.1.3.48]	147880	204574	171375	226190	295884	280143
ko:K01106	inositol-1,4,5-trisphosphate 5-phosphatase [EC:3.1.3.56]	NA	NA	NA	NA	NA	NA
ko:K01107	inositol polyphosphate 1-phosphatase [EC:3.1.3.57]	NA	NA	NA	NA	NA	NA
ko:K01108	myotubularin [EC:3.1.3.64 3.1.3.95]	NA	NA	NA	NA	NA	NA
ko:K01109	inositol polyphosphate-4-phosphatase [EC:3.1.3.66]	NA	NA	NA	NA	NA	NA
ko:K01110	phosphatidylinositol-3,4,5-trisphosphate 3-phosphatase and dual-specificity protein phosphatase PTEN [EC:3.1.3.16 3.1.3.48 3.1.3.67]	NA	NA	NA	NA	NA	NA
ko:K01111	2-deoxyglucose-6-phosphatase [EC:3.1.3.68]	NA	NA	NA	NA	NA	NA
ko:K01112	phosphohistidine phosphatase [EC:3.9.1.3]	NA	NA	NA	NA	NA	NA
ko:K01113	alkaline phosphatase D [EC:3.1.3.1]	1578.61	2442.98	4732.28	1210.93	552.9	635.29
ko:K01114	phospholipase C [EC:3.1.4.3]	10149.5	382.14	663.05	3231.25	517.48	855.05
ko:K01115	phospholipase D1/2 [EC:3.1.4.4]	1461	57	65	98	58.83	67.17
ko:K01116	phosphatidylinositol phospholipase C, gamma-1 [EC:3.1.4.11]	NA	NA	NA	NA	NA	NA
ko:K01117	sphingomyelin phosphodiesterase [EC:3.1.4.12]	26.03	11.21	10.14	1.14	1.71	3.81
ko:K01118	FMN-dependent NADH-azoreductase [EC:1.7.1.17]	6711.16	9621.92	12779.8	3138.72	3856.57	2145.2
ko:K01119	2',3'-cyclic-nucleotide 2'-phosphodiesterase / 3'-nucleotidase [EC:3.1.4.16 3.1.3.6]	48608.2	35702	29582.4	80128.5	103289	93284.8
ko:K01120	3',5'-cyclic-nucleotide phosphodiesterase [EC:3.1.4.17]	2826.8	1655.4	1481.53	163	6528.2	91.6
ko:K01121	2',3'-cyclic-nucleotide 3'-phosphodiesterase [EC:3.1.4.37]	0	118.67	41.73	0	3	0
ko:K01122	ectonucleotide pyrophosphatase/phosphodiesterase family member 2 [EC:3.1.4.39]	NA	NA	NA	NA	NA	NA
ko:K01123	sphingomyelin phosphodiesterase D [EC:3.1.4.41]	NA	NA	NA	NA	NA	NA
ko:K01124	glycerophosphoinositol inositolphosphodiesterase [EC:3.1.4.43]	NA	NA	NA	NA	NA	NA
ko:K01125	N-acetylglucosamine-1-phosphodiester alpha-N-acetylglucosaminidase [EC:3.1.4.45]	NA	NA	NA	NA	NA	NA
ko:K01126	glycerophosphoryl diester phosphodiesterase [EC:3.1.4.46]	105196	128653	113968	121519	182244	158236
ko:K01127	glycosylphosphatidylinositol phospholipase D [EC:3.1.4.50]	0	20	0	0	0	0
ko:K01128	sphingomyelin phosphodiesterase acid-like 3 [EC:3.1.4.-]	0.64	0	0	3.64	0	1.64
ko:K01129	dGTPase [EC:3.1.5.1]	12099.9	6235.27	6828.52	15475.5	2361.6	3573.8
ko:K01130	arylsulfatase [EC:3.1.6.1]	279.53	406.82	1944.93	194.71	443.11	201.22
ko:K01131	steryl-sulfatase [EC:3.1.6.2]	NA	NA	NA	NA	NA	NA
ko:K01132	N-acetylgalactosamine-6-sulfatase [EC:3.1.6.4]	NA	NA	NA	NA	NA	NA
ko:K01133	choline-sulfatase [EC:3.1.6.6]	3653.65	227.76	860.65	5957.41	528.04	294.72
ko:K01134	arylsulfatase A [EC:3.1.6.8]	0	0	0	2	0	0
ko:K01135	arylsulfatase B [EC:3.1.6.12]	NA	NA	NA	NA	NA	NA
ko:K01136	iduronate 2-sulfatase [EC:3.1.6.13]	0	10	0	0	0	0
ko:K01137	N-acetylglucosamine-6-sulfatase [EC:3.1.6.14]	NA	NA	NA	NA	NA	NA
ko:K01138	uncharacterized sulfatase [EC:3.1.6.-]	1704.89	2753.39	2825.54	995.49	1011.4	1164.26
ko:K01139	GTP diphosphokinase / guanosine-3',5'-bis(diphosphate) 3'-diphosphatase [EC:2.7.6.5 3.1.7.2]	891.31	2968.84	6137.02	792.34	688.12	525.17
ko:K01141	exodeoxyribonuclease I [EC:3.1.11.1]	497.35	577.79	2178.68	112.1	313	96.62
ko:K01142	exodeoxyribonuclease III [EC:3.1.11.2]	61074.2	72963.7	63883.1	73645.8	70953.7	74882.1
ko:K01143	exodeoxyribonuclease (lambda-induced) [EC:3.1.11.3]	NA	NA	NA	NA	NA	NA
ko:K01144	exodeoxyribonuclease V [EC:3.1.11.5]	429.7	791.13	363.17	101.15	75.37	82.04
ko:K01146	protein Xni	317.91	36.43	454.17	17.14	250.14	36.58
ko:K01147	exoribonuclease II [EC:3.1.13.1]	472.15	878.04	1797.46	70.1	305.83	79.79
ko:K01148	poly(A)-specific ribonuclease [EC:3.1.13.4]	NA	NA	NA	NA	NA	NA
ko:K01149	telomerase RNA component interacting RNase [EC:3.1.13.-]	NA	NA	NA	NA	NA	NA
ko:K01150	deoxyribonuclease I [EC:3.1.21.1]	446.55	203.29	1346.88	26.1	291	51.62
ko:K01151	deoxyribonuclease IV [EC:3.1.21.2]	9277.49	14125.6	9907.01	6800.7	10191.4	3876.22
ko:K01152	isftu1 transposase	140.56	115	3.44	49.44	21.16	8.56
ko:K01153	type I restriction enzyme, R subunit [EC:3.1.21.3]	71332.3	72008.7	62321.7	71663.6	69720.3	75621.1
ko:K01154	type I restriction enzyme, S subunit [EC:3.1.21.3]	68462	50745	36822	32586.8	59837.6	71219.1
ko:K01155	type II restriction enzyme [EC:3.1.21.4]	64.2	296.05	114.17	76.98	66.97	54.77
ko:K01156	type III restriction enzyme [EC:3.1.21.5]	21182.9	7080.01	4628.69	12199.8	11529	11899.9
ko:K01157	recombination-promoting nuclease RpnA [EC:3.1.21.-]	NA	NA	NA	NA	NA	NA
ko:K01158	deoxyribonuclease II [EC:3.1.22.1]	NA	NA	NA	NA	NA	NA
ko:K01159	crossover junction endodeoxyribonuclease RuvC [EC:3.1.22.4]	10328.6	4755.08	7028.39	18025.4	1855.93	2402.87
ko:K01160	crossover junction endodeoxyribonuclease RusA [EC:3.1.22.4]	174.29	67.86	157.71	20.29	274.57	41
ko:K01161	deoxyribonuclease (pyrimidine dimer) [EC:3.1.25.1]	4	268	655	0	0	0
ko:K01163	uncharacterized protein	2061.82	2514.64	665.65	2881.43	986.47	1552.15
ko:K01164	ribonuclease P/MRP protein subunit POP1 [EC:3.1.26.5]	NA	NA	NA	NA	NA	NA
ko:K01165	ribonuclease L	NA	NA	NA	NA	NA	NA
ko:K01166	ribonuclease T2 [EC:4.6.1.19]	7088.64	1696.19	4698.93	937.03	437.7	586.03
ko:K01167	ribonuclease T1 [EC:4.6.1.24]	8	69	193.55	16	0.83	7.17
ko:K01168	pancreatic ribonuclease [EC:4.6.1.18]	NA	NA	NA	NA	NA	NA
ko:K01169	ribonuclease I (enterobacter ribonuclease) [EC:4.6.1.21]	7076.47	224.69	742.35	922.03	427.03	572.86
ko:K01170	tRNA-intron endonuclease, archaea type [EC:4.6.1.16]	2.5	0	0	3	0	0
ko:K01171	rRNA endonuclease [EC:4.6.1.23]	NA	NA	NA	NA	NA	NA
ko:K01172	ribonuclease 6/7/8 [EC:3.1.27.-]	NA	NA	NA	NA	NA	NA
ko:K01173	endonuclease G, mitochondrial	12459.2	955.37	3344.93	16256.4	858.78	1495.58
ko:K01174	micrococcal nuclease [EC:3.1.31.1]	417.84	2775.19	3494.07	929.34	788.29	896.77
ko:K01175	esterase [EC:3.1.-.-]	450.98	516.46	2658.04	33.26	279	47.29
ko:K01176	alpha-amylase [EC:3.2.1.1]	9911	29752.6	19356.6	15587.2	12926	8740.51
ko:K01177	beta-amylase [EC:3.2.1.2]	NA	NA	NA	NA	NA	NA
ko:K01178	glucoamylase [EC:3.2.1.3]	2962.4	123.75	378.87	312.18	206.97	218.77
ko:K01179	endoglucanase [EC:3.2.1.4]	3517.08	5547.65	2166.35	3526.91	2062.74	2407.53
ko:K01180	endo-1,3(4)-beta-glucanase [EC:3.2.1.6]	NA	NA	NA	NA	NA	NA
ko:K01181	endo-1,4-beta-xylanase [EC:3.2.1.8]	3798.54	1988.84	1578.12	3262.55	1426.44	2081.89
ko:K01182	oligo-1,6-glucosidase [EC:3.2.1.10]	40485.6	38750.4	29444	47273.8	64951.5	59451.6
ko:K01183	chitinase [EC:3.2.1.14]	20572.6	42154.2	39654	12592.8	20762	18895.5
ko:K01184	polygalacturonase [EC:3.2.1.15]	39.42	0	51.71	0	0	0
ko:K01185	lysozyme [EC:3.2.1.17]	52432.4	98419.6	87392.9	72365.8	78818.9	81110.2
ko:K01186	sialidase-1 [EC:3.2.1.18]	1451.99	6444.79	4147.51	2952.21	554.94	905.17
ko:K01187	alpha-glucosidase [EC:3.2.1.20]	88225.3	45129.2	36793.9	94487.9	161117	141927
ko:K01188	beta-glucosidase [EC:3.2.1.21]	NA	NA	NA	NA	NA	NA
ko:K01189	alpha-galactosidase [EC:3.2.1.22]	NA	NA	NA	NA	NA	NA
ko:K01190	beta-galactosidase [EC:3.2.1.23]	90585.4	109517	87754.7	86462.6	128780	129921
ko:K01191	alpha-mannosidase [EC:3.2.1.24]	1964.09	7951.69	4671.93	2374.25	1775.78	720.01
ko:K01192	beta-mannosidase [EC:3.2.1.25]	1055.25	1133.33	213.64	1685.06	385.57	427.11
ko:K01193	beta-fructofuranosidase [EC:3.2.1.26]	47768.6	72076.3	59152.1	90901.6	104350	102564
ko:K01194	alpha,alpha-trehalase [EC:3.2.1.28]	7675.41	422.77	834.82	945.39	745.32	624.15
ko:K01195	beta-glucuronidase [EC:3.2.1.31]	3479.71	1381.2	1294.13	4093.56	8613.2	1193.4
ko:K01196	glycogen debranching enzyme [EC:2.4.1.25 3.2.1.33]	NA	NA	NA	NA	NA	NA
ko:K01197	hyaluronoglucosaminidase [EC:3.2.1.35]	1083.62	6678.38	4102.51	3591.04	791.74	222.77
ko:K01198	xylan 1,4-beta-xylosidase [EC:3.2.1.37]	31973.3	9919.56	7910.47	16153.7	18371.9	16594.7
ko:K01199	glucan endo-1,3-beta-D-glucosidase [EC:3.2.1.39]	NA	NA	NA	NA	NA	NA
ko:K01200	pullulanase [EC:3.2.1.41]	45353.2	28383.5	21920.8	51965.6	91560.1	88791.2
ko:K01201	glucosylceramidase [EC:3.2.1.45]	865.33	1220	874.16	969.45	679.17	648.37
ko:K01202	galactosylceramidase [EC:3.2.1.46]	NA	NA	NA	NA	NA	NA
ko:K01203	sucrase-isomaltase [EC:3.2.1.48 3.2.1.10]	NA	NA	NA	NA	NA	NA
ko:K01204	alpha-N-acetylgalactosaminidase [EC:3.2.1.49]	NA	NA	NA	NA	NA	NA
ko:K01205	alpha-N-acetylglucosaminidase [EC:3.2.1.50]	47.8	83.8	15	130.18	139.97	99.57
ko:K01206	alpha-L-fucosidase [EC:3.2.1.51]	2818.73	14957.1	8600.06	4121.52	1008.24	1156.34
ko:K01207	beta-N-acetylhexosaminidase [EC:3.2.1.52]	36935.7	49057	44744.7	50283.4	63455.1	55937.2
ko:K01208	cyclomaltodextrinase / maltogenic alpha-amylase / neopullulanase [EC:3.2.1.54 3.2.1.133 3.2.1.135]	40303.1	22655.8	15754	51030	54170.8	54519.5
ko:K01209	alpha-L-arabinofuranosidase [EC:3.2.1.55]	5356.58	5626.31	3133.66	6159.89	7251.4	2489.83
ko:K01210	glucan 1,3-beta-glucosidase [EC:3.2.1.58]	294.5	107	639	354.5	49.5	300
ko:K01212	levanase [EC:3.2.1.65]	275.53	1343.47	1185.81	354.47	311.67	264
ko:K01213	galacturan 1,4-alpha-galacturonidase [EC:3.2.1.67]	33	33	0	48	0	20
ko:K01214	isoamylase [EC:3.2.1.68]	4612.77	3132.06	2511.41	3531.42	943.01	1390.25
ko:K01215	glucan 1,6-alpha-glucosidase [EC:3.2.1.70]	20120.9	20288.4	15443.7	37946.5	47439.8	44591.1
ko:K01216	licheninase [EC:3.2.1.73]	0	43.75	80	0	0	0
ko:K01217	L-iduronidase [EC:3.2.1.76]	NA	NA	NA	NA	NA	NA
ko:K01218	mannan endo-1,4-beta-mannosidase [EC:3.2.1.78]	834.99	1767.9	992.01	2650.33	3384.75	2334.64
ko:K01219	beta-agarase [EC:3.2.1.81]	1754.98	91	614.98	30.67	90	39.67
ko:K01220	6-phospho-beta-galactosidase [EC:3.2.1.85]	2635.81	16947.9	11801.2	2349.39	5333	2908.74
ko:K01222	6-phospho-beta-glucosidase [EC:3.2.1.86]	3931.4	5805.49	5501.83	3750.17	2019.77	2157.36
ko:K01223	6-phospho-beta-glucosidase [EC:3.2.1.86]	167772	147019	117964	199473	312659	287152
ko:K01224	arabinogalactan endo-1,4-beta-galactosidase [EC:3.2.1.89]	19749.1	5909.05	3512.88	11207.3	19338.1	20375.3
ko:K01225	cellulose 1,4-beta-cellobiosidase [EC:3.2.1.91]	NA	NA	NA	NA	NA	NA
ko:K01226	trehalose-6-phosphate hydrolase [EC:3.2.1.93]	36726	25513.5	20953.4	44599.3	57951.5	53350.8
ko:K01227	mannosyl-glycoprotein endo-beta-N-acetylglucosaminidase [EC:3.2.1.96]	63732	85269	70131.4	87441.4	124043	114584
ko:K01228	mannosyl-oligosaccharide glucosidase [EC:3.2.1.106]	NA	NA	NA	NA	NA	NA
ko:K01229	lactase-phlorizin hydrolase [EC:3.2.1.108 3.2.1.62]	NA	NA	NA	NA	NA	NA
ko:K01230	mannosyl-oligosaccharide alpha-1,2-mannosidase [EC:3.2.1.113]	0	0	3	0	0	0
ko:K01231	alpha-mannosidase II [EC:3.2.1.114]	NA	NA	NA	NA	NA	NA
ko:K01232	maltose-6'-phosphate glucosidase [EC:3.2.1.122]	17381.2	5366.62	4259.32	7629.51	38352.4	38390.7
ko:K01233	chitosanase [EC:3.2.1.132]	82.86	1151.5	971	267.22	209.5	252
ko:K01235	alpha-glucuronidase [EC:3.2.1.139]	764.91	257.8	315	197.52	195.78	172.62
ko:K01236	maltooligosyltrehalose trehalohydrolase [EC:3.2.1.141]	1739.1	421.43	1258.55	166.47	86.09	88.63
ko:K01237	myrosinase [EC:3.2.1.147]	NA	NA	NA	NA	NA	NA
ko:K01238	SUN family beta-glucosidase [EC:3.2.1.-]	NA	NA	NA	NA	NA	NA
ko:K01239	purine nucleosidase [EC:3.2.2.1]	82940.8	109111	93027.1	99908.1	137271	124857
ko:K01240	uridine nucleosidase [EC:3.2.2.3]	NA	NA	NA	NA	NA	NA
ko:K01241	AMP nucleosidase [EC:3.2.2.4]	1956.88	420.62	1157.15	512.61	464.8	190.83
ko:K01242	ADP-ribosyl cyclase 1 [EC:3.2.2.6 2.4.99.20]	NA	NA	NA	NA	NA	NA
ko:K01243	adenosylhomocysteine nucleosidase [EC:3.2.2.9]	49424.2	69424.5	59985.5	63942	68911.3	67456.6
ko:K01244	5'-methylthioadenosine nucleosidase [EC:3.2.2.16]	NA	NA	NA	NA	NA	NA
ko:K01245	ADP-ribosylarginine hydrolase [EC:3.2.2.19]	NA	NA	NA	NA	NA	NA
ko:K01246	DNA-3-methyladenine glycosylase I [EC:3.2.2.20]	52931.8	71924.3	62819.5	87889.8	86040.3	72012.1
ko:K01247	DNA-3-methyladenine glycosylase II [EC:3.2.2.21]	1126.62	2977.88	4641.35	878.75	917.48	738.55
ko:K01250	pyrimidine-specific ribonucleoside hydrolase [EC:3.2.-.-]	52310.2	88718.4	77627.3	60414.4	75015.3	76865.5
ko:K01251	adenosylhomocysteinase [EC:3.3.1.1]	7951.68	3145.57	5038.87	9336.57	924.92	1140.87
ko:K01252	bifunctional isochorismate lyase / aryl carrier protein [EC:3.3.2.1 6.3.2.14]	575.78	1326.5	1915.4	318.57	532.38	352.67
ko:K01253	microsomal epoxide hydrolase [EC:3.3.2.9]	2.21	0	27	0.79	1.33	1.17
ko:K01254	leukotriene-A4 hydrolase [EC:3.3.2.6]	NA	NA	NA	NA	NA	NA
ko:K01255	leucyl aminopeptidase [EC:3.4.11.1]	16528.1	6927.89	11246.7	18807.5	2510.76	2999.87
ko:K01256	aminopeptidase N [EC:3.4.11.2]	32022.6	64926.1	58436.6	48514.8	63468.8	60431.4
ko:K01257	cystinyl aminopeptidase [EC:3.4.11.3]	NA	NA	NA	NA	NA	NA
ko:K01258	tripeptide aminopeptidase [EC:3.4.11.4]	61930.5	79199.5	65146.9	92524.6	118255	110837
ko:K01259	proline iminopeptidase [EC:3.4.11.5]	63719.8	56320.5	51389.5	93217.3	118401	109859
ko:K01260	aminopeptidase B [EC:3.4.11.6]	NA	NA	NA	NA	NA	NA
ko:K01261	glutamyl aminopeptidase [EC:3.4.11.7]	9867.08	15548.8	12643.2	5145.75	7629.83	6234.56
ko:K01262	Xaa-Pro aminopeptidase [EC:3.4.11.9]	51295.5	67589.6	59501.4	67310.8	70034.4	68900.5
ko:K01263	cytosol alanyl aminopeptidase [EC:3.4.11.14]	18368.2	10932.6	8067.81	35496.7	48845.5	42901.6
ko:K01264	aminopeptidase Y [EC:3.4.11.15]	NA	NA	NA	NA	NA	NA
ko:K01265	methionyl aminopeptidase [EC:3.4.11.18]	60763.2	79852.4	70061.7	71465.8	76790.1	73811.4
ko:K01266	D-aminopeptidase [EC:3.4.11.19]	2111.05	859.8	1215.9	2166.18	5439.61	995.59
ko:K01267	aspartyl aminopeptidase [EC:3.4.11.21]	3855.79	2624.8	1702.67	5566.22	825.79	2210.63
ko:K01268	aminopeptidase I [EC:3.4.11.22]	NA	NA	NA	NA	NA	NA
ko:K01269	aminopeptidase [EC:3.4.11.-]	12275.1	15696.1	12858.9	5934.75	7703.83	6305.56
ko:K01270	dipeptidase D [EC:3.4.13.-]	47555.4	70290.2	57279.7	54652.7	71189.3	68473.8
ko:K01271	Xaa-Pro dipeptidase [EC:3.4.13.9]	112606	189353	159371	150251	199417	189050
ko:K01273	membrane dipeptidase [EC:3.4.13.19]	10115	5378.23	3263.22	14312.2	2378.83	3378.83
ko:K01274	D-alanyl-D-alanine dipeptidase [EC:3.4.13.-]	44628.9	65754.9	54479.1	52039.9	70235.7	67189.5
ko:K01275	cathepsin C [EC:3.4.14.1]	NA	NA	NA	NA	NA	NA
ko:K01276	dipeptidyl-peptidase II [EC:3.4.14.2]	NA	NA	NA	NA	NA	NA
ko:K01277	dipeptidyl-peptidase III [EC:3.4.14.4]	17.7	425.13	79.84	92.15	72.37	77.04
ko:K01278	dipeptidyl-peptidase 4 [EC:3.4.14.5]	237.65	1817.76	1907.96	520.13	437.06	402.75
ko:K01279	tripeptidyl-peptidase I [EC:3.4.14.9]	NA	NA	NA	NA	NA	NA
ko:K01280	tripeptidyl-peptidase II [EC:3.4.14.10]	NA	NA	NA	NA	NA	NA
ko:K01281	X-Pro dipeptidyl-peptidase [EC:3.4.14.11]	37122.9	60293.6	50090.7	49426.5	66342.7	63625
ko:K01282	dipeptidyl aminopeptidase B [EC:3.4.14.-]	NA	NA	NA	NA	NA	NA
ko:K01283	peptidyl-dipeptidase A [EC:3.4.15.1]	12	19	45	24	14	21
ko:K01284	peptidyl-dipeptidase Dcp [EC:3.4.15.5]	2901.88	1044.22	1152.87	1158.31	593.31	369.94
ko:K01285	lysosomal Pro-X carboxypeptidase [EC:3.4.16.2]	NA	NA	NA	NA	NA	NA
ko:K01286	D-alanyl-D-alanine carboxypeptidase [EC:3.4.16.4]	43036.6	71117.7	58799.1	39109.7	35347.2	32187.1
ko:K01288	carboxypeptidase D [EC:3.4.16.6]	NA	NA	NA	NA	NA	NA
ko:K01290	carboxypeptidase A, invertebrate [EC:3.4.17.-]	NA	NA	NA	NA	NA	NA
ko:K01291	carboxypeptidase B [EC:3.4.17.2]	NA	NA	NA	NA	NA	NA
ko:K01292	carboxypeptidase N catalytic subunit [EC:3.4.17.3]	NA	NA	NA	NA	NA	NA
ko:K01293	Gly-Xaa carboxypeptidase [EC:3.4.17.4]	NA	NA	NA	NA	NA	NA
ko:K01294	carboxypeptidase E [EC:3.4.17.10]	NA	NA	NA	NA	NA	NA
ko:K01295	glutamate carboxypeptidase [EC:3.4.17.11]	308.69	2646.29	2660.71	293.54	203.81	439.66
ko:K01296	carboxypeptidase M [EC:3.4.17.12]	NA	NA	NA	NA	NA	NA
ko:K01297	muramoyltetrapeptide carboxypeptidase [EC:3.4.17.13]	3287.28	5655.79	5029.33	3921.92	4958.64	3677.95
ko:K01298	carboxypeptidase A2 [EC:3.4.17.15]	NA	NA	NA	NA	NA	NA
ko:K01299	carboxypeptidase Taq [EC:3.4.17.19]	16897	6480.52	5657.56	13658.4	5496.23	6114.44
ko:K01300	carboxypeptidase B2 [EC:3.4.17.20]	NA	NA	NA	NA	NA	NA
ko:K01301	N-acetylated-alpha-linked acidic dipeptidase [EC:3.4.17.21]	0	4	2	0	3	2
ko:K01302	carboxypeptidase Q [EC:3.4.17.-]	NA	NA	NA	NA	NA	NA
ko:K01303	acylaminoacyl-peptidase [EC:3.4.19.1]	8638.52	4466.43	3753.54	3551.71	5611.33	4139.46
ko:K01304	pyroglutamyl-peptidase [EC:3.4.19.3]	19466.6	12742.3	10491.6	37441.1	44789.5	44590.5
ko:K01305	beta-aspartyl-dipeptidase (metallo-type) [EC:3.4.19.-]	2344.33	888.62	951.54	1941.08	779.89	927.76
ko:K01306	pyroglutamyl-peptidase II [EC:3.4.19.6]	NA	NA	NA	NA	NA	NA
ko:K01307	gamma-glutamyl hydrolase [EC:3.4.19.9]	NA	NA	NA	NA	NA	NA
ko:K01308	g-D-glutamyl-meso-diaminopimelate peptidase [EC:3.4.19.11]	1038.4	1912.55	1587.28	1410.82	499.63	584.31
ko:K01309	ubiquitin carboxyl-terminal hydrolase MINDY-1/2 [EC:3.4.19.12]	NA	NA	NA	NA	NA	NA
ko:K01310	chymotrypsin [EC:3.4.21.1]	NA	NA	NA	NA	NA	NA
ko:K01311	chymotrypsin C [EC:3.4.21.2]	NA	NA	NA	NA	NA	NA
ko:K01312	trypsin [EC:3.4.21.4]	NA	NA	NA	NA	NA	NA
ko:K01313	coagulation factor II (thrombin) [EC:3.4.21.5]	NA	NA	NA	NA	NA	NA
ko:K01314	coagulation factor X [EC:3.4.21.6]	NA	NA	NA	NA	NA	NA
ko:K01315	plasminogen [EC:3.4.21.7]	NA	NA	NA	NA	NA	NA
ko:K01316	enterokinase [EC:3.4.21.9]	NA	NA	NA	NA	NA	NA
ko:K01317	acrosin [EC:3.4.21.10]	NA	NA	NA	NA	NA	NA
ko:K01318	glutamyl endopeptidase [EC:3.4.21.19]	318.1	349	311.62	47.5	47	36.6
ko:K01319	cathepsin G [EC:3.4.21.20]	NA	NA	NA	NA	NA	NA
ko:K01320	coagulation factor VII [EC:3.4.21.21]	NA	NA	NA	NA	NA	NA
ko:K01321	coagulation factor IX (Christmas factor) [EC:3.4.21.22]	NA	NA	NA	NA	NA	NA
ko:K01322	prolyl oligopeptidase [EC:3.4.21.26]	2464.91	1644.72	2358.45	958.1	138.23	127.37
ko:K01323	coagulation factor XI [EC:3.4.21.27]	NA	NA	NA	NA	NA	NA
ko:K01324	plasma kallikrein [EC:3.4.21.34]	NA	NA	NA	NA	NA	NA
ko:K01325	tissue kallikrein [EC:3.4.21.35]	0	4	24	0	6	7
ko:K01326	pancreatic elastase I [EC:3.4.21.36]	NA	NA	NA	NA	NA	NA
ko:K01327	leukocyte elastase [EC:3.4.21.37]	NA	NA	NA	NA	NA	NA
ko:K01328	coagulation factor XII (Hageman factor) [EC:3.4.21.38]	NA	NA	NA	NA	NA	NA
ko:K01329	chymase [EC:3.4.21.39]	NA	NA	NA	NA	NA	NA
ko:K01330	complement component 1, r subcomponent [EC:3.4.21.41]	NA	NA	NA	NA	NA	NA
ko:K01331	complement component 1, s subcomponent [EC:3.4.21.42]	NA	NA	NA	NA	NA	NA
ko:K01332	complement component 2 [EC:3.4.21.43]	NA	NA	NA	NA	NA	NA
ko:K01333	complement factor I [EC:3.4.21.45]	NA	NA	NA	NA	NA	NA
ko:K01334	complement factor D [EC:3.4.21.46]	NA	NA	NA	NA	NA	NA
ko:K01335	complement factor B [EC:3.4.21.47]	NA	NA	NA	NA	NA	NA
ko:K01336	cerevisin [EC:3.4.21.48]	NA	NA	NA	NA	NA	NA
ko:K01337	lysyl endopeptidase [EC:3.4.21.50]	3	80	24.3	0	6	7.2
ko:K01338	ATP-dependent Lon protease [EC:3.4.21.53]	22426.8	10648.5	10423.7	28935.5	4054.71	6403.12
ko:K01339	g-renin [EC:3.4.21.54]	NA	NA	NA	NA	NA	NA
ko:K01340	tryptase [EC:3.4.21.59]	NA	NA	NA	NA	NA	NA
ko:K01341	kexin [EC:3.4.21.61]	NA	NA	NA	NA	NA	NA
ko:K01342	subtilisin [EC:3.4.21.62]	925.24	2622.5	2427.86	774.77	642.84	684.32
ko:K01343	tissue plasminogen activator [EC:3.4.21.68]	NA	NA	NA	NA	NA	NA
ko:K01344	protein C (activated) [EC:3.4.21.69]	NA	NA	NA	NA	NA	NA
ko:K01345	pancreatic endopeptidase E [EC:3.4.21.70]	NA	NA	NA	NA	NA	NA
ko:K01346	pancreatic elastase II [EC:3.4.21.71]	NA	NA	NA	NA	NA	NA
ko:K01347	IgA-specific serine endopeptidase [EC:3.4.21.72]	1028.72	2778.13	1326.52	153.22	315.5	86.29
ko:K01348	urokinase plasminogen activator [EC:3.4.21.73]	NA	NA	NA	NA	NA	NA
ko:K01349	furin [EC:3.4.21.75]	NA	NA	NA	NA	NA	NA
ko:K01350	myeloblastin [EC:3.4.21.76]	NA	NA	NA	NA	NA	NA
ko:K01351	semenogelase [EC:3.4.21.77]	NA	NA	NA	NA	NA	NA
ko:K01352	granzyme A [EC:3.4.21.78]	NA	NA	NA	NA	NA	NA
ko:K01353	granzyme B [EC:3.4.21.79]	NA	NA	NA	NA	NA	NA
ko:K01354	oligopeptidase B [EC:3.4.21.83]	631.93	1609.96	3284.89	392.85	582.75	341.79
ko:K01355	omptin [EC:3.4.23.49]	0	7.5	5	0	0	0
ko:K01356	repressor LexA [EC:3.4.21.88]	50797.2	60758.4	52981.4	71519.1	66228.4	66702.1
ko:K01357	wingless-type MMTV integration site family, member 10	NA	NA	NA	NA	NA	NA
ko:K01358	ATP-dependent Clp protease, protease subunit [EC:3.4.21.92]	70426.8	77346.1	64376.3	82758.6	81723.3	78811.6
ko:K01359	proprotein convertase subtilisin/kexin type 1 [EC:3.4.21.93]	NA	NA	NA	NA	NA	NA
ko:K01360	proprotein convertase subtilisin/kexin type 2 [EC:3.4.21.94]	NA	NA	NA	NA	NA	NA
ko:K01361	lactocepin [EC:3.4.21.96]	34803.9	19226.9	13923.6	44616.2	87014.2	82684.7
ko:K01362	ovochymase [EC:3.4.21.-]	NA	NA	NA	NA	NA	NA
ko:K01363	cathepsin B [EC:3.4.22.1]	NA	NA	NA	NA	NA	NA
ko:K01364	streptopain [EC:3.4.22.10]	NA	NA	NA	NA	NA	NA
ko:K01365	cathepsin L [EC:3.4.22.15]	NA	NA	NA	NA	NA	NA
ko:K01366	cathepsin H [EC:3.4.22.16]	NA	NA	NA	NA	NA	NA
ko:K01367	calpain-1 [EC:3.4.22.52]	NA	NA	NA	NA	NA	NA
ko:K01368	cathepsin S [EC:3.4.22.27]	NA	NA	NA	NA	NA	NA
ko:K01369	legumain [EC:3.4.22.34]	0	3	0	0	0	0
ko:K01370	caspase 1 [EC:3.4.22.36]	NA	NA	NA	NA	NA	NA
ko:K01371	cathepsin K [EC:3.4.22.38]	0	0	3	0	0	0
ko:K01372	bleomycin hydrolase [EC:3.4.22.40]	96871.1	96988.8	77101.3	157308	209242	203481
ko:K01373	cathepsin F [EC:3.4.22.41]	NA	NA	NA	NA	NA	NA
ko:K01374	cathepsin O [EC:3.4.22.42]	NA	NA	NA	NA	NA	NA
ko:K01375	cathepsin V [EC:3.4.22.43]	NA	NA	NA	NA	NA	NA
ko:K01376	UFM1-specific protease 2 [EC:3.4.22.-]	NA	NA	NA	NA	NA	NA
ko:K01377	gastricsin [EC:3.4.23.3]	NA	NA	NA	NA	NA	NA
ko:K01378	chymosin [EC:3.4.23.4]	NA	NA	NA	NA	NA	NA
ko:K01379	cathepsin D [EC:3.4.23.5]	NA	NA	NA	NA	NA	NA
ko:K01380	renin [EC:3.4.23.15]	NA	NA	NA	NA	NA	NA
ko:K01381	saccharopepsin [EC:3.4.23.25]	NA	NA	NA	NA	NA	NA
ko:K01382	cathepsin E [EC:3.4.23.34]	NA	NA	NA	NA	NA	NA
ko:K01383	barrierpepsin [EC:3.4.23.35]	NA	NA	NA	NA	NA	NA
ko:K01384	wingless-type MMTV integration site family, member 11	NA	NA	NA	NA	NA	NA
ko:K01385	thermopsin [EC:3.4.23.42]	NA	NA	NA	NA	NA	NA
ko:K01386	mucorpepsin [EC:3.4.23.23]	NA	NA	NA	NA	NA	NA
ko:K01387	microbial collagenase [EC:3.4.24.3]	168.97	97.67	451.56	155.94	29.72	41.51
ko:K01388	matrix metalloproteinase-1 (interstitial collagenase) [EC:3.4.24.7]	NA	NA	NA	NA	NA	NA
ko:K01389	neprilysin [EC:3.4.24.11]	150.75	455	457.08	285.42	271.75	261.5
ko:K01390	IgA-specific metalloendopeptidase [EC:3.4.24.13]	34	5835	3771	0	0	0
ko:K01392	thimet oligopeptidase [EC:3.4.24.15]	4.17	12.5	402.83	0	2.67	5.17
ko:K01393	neurolysin [EC:3.4.24.16]	NA	NA	NA	NA	NA	NA
ko:K01394	matrix metalloproteinase-3 (stromelysin 1, progelatinase) [EC:3.4.24.17]	NA	NA	NA	NA	NA	NA
ko:K01395	meprin A [EC:3.4.24.18]	NA	NA	NA	NA	NA	NA
ko:K01396	matrix metalloproteinase-10 (stromelysin 2) [EC:3.4.24.22]	NA	NA	NA	NA	NA	NA
ko:K01397	matrix metalloproteinase-7 (matrilysin, uterine) [EC:3.4.24.23]	NA	NA	NA	NA	NA	NA
ko:K01398	matrix metalloproteinase-2 (gelatinase A) [EC:3.4.24.24]	NA	NA	NA	NA	NA	NA
ko:K01399	pseudolysin [EC:3.4.24.26]	0	14	375	0	0	0
ko:K01400	bacillolysin [EC:3.4.24.28]	258.27	1131.56	1162.75	326.59	262.34	294.72
ko:K01401	aureolysin [EC:3.4.24.29]	117.91	955.21	855.47	282.02	226.71	260.09
ko:K01402	matrix metalloproteinase-8 (neutrophil collagenase) [EC:3.4.24.34]	NA	NA	NA	NA	NA	NA
ko:K01403	matrix metalloproteinase-9 (gelatinase B) [EC:3.4.24.35]	NA	NA	NA	NA	NA	NA
ko:K01404	leishmanolysin [EC:3.4.24.36]	NA	NA	NA	NA	NA	NA
ko:K01405	saccharolysin [EC:3.4.24.37]	NA	NA	NA	NA	NA	NA
ko:K01406	serralysin [EC:3.4.24.40]	90	967	2002.22	303	219	271
ko:K01407	protease III [EC:3.4.24.55]	413.98	78.29	215.76	21.43	279	42.29
ko:K01408	insulysin [EC:3.4.24.56]	0	0	4	0	0	0
ko:K01409	N6-L-threonylcarbamoyladenine synthase [EC:2.3.1.234]	91224.3	137427	116314	118691	136895	132899
ko:K01410	mitochondrial intermediate peptidase [EC:3.4.24.59]	NA	NA	NA	NA	NA	NA
ko:K01411	nardilysin [EC:3.4.24.61]	NA	NA	NA	NA	NA	NA
ko:K01412	mitochondrial-processing peptidase subunit alpha [EC:3.4.24.64]	NA	NA	NA	NA	NA	NA
ko:K01413	matrix metalloproteinase-12 (macrophage elastase) [EC:3.4.24.65]	NA	NA	NA	NA	NA	NA
ko:K01414	oligopeptidase A [EC:3.4.24.70]	535.22	1315.34	4293.2	209.25	394.87	190
ko:K01415	endothelin-converting enzyme [EC:3.4.24.71]	155.25	831.8	1088.65	335.39	292.15	295.77
ko:K01416	snapalysin [EC:3.4.24.77]	NA	NA	NA	NA	NA	NA
ko:K01417	extracellular elastinolytic metalloproteinase [EC:3.4.24.-]	NA	NA	NA	NA	NA	NA
ko:K01419	ATP-dependent HslUV protease, peptidase subunit HslV [EC:3.4.25.2]	30802.6	17313.6	15511.5	45710.3	53278.8	45421.5
ko:K01420	CRP/FNR family transcriptional regulator, anaerobic regulatory protein	10689.6	2617.48	3848.12	12928.9	1168.74	2278.54
ko:K01421	putative membrane protein	44399.6	61031.3	50567.7	30862.4	43994.9	34099.8
ko:K01422	protease AXL1 [EC:3.4.24.-]	NA	NA	NA	NA	NA	NA
ko:K01423	beta-barrel assembly-enhancing protease [EC:3.4.-.-]	NA	NA	NA	NA	NA	NA
ko:K01424	L-asparaginase [EC:3.5.1.1]	48701.7	40695.8	35863	54779.8	66075.5	63620
ko:K01425	glutaminase [EC:3.5.1.2]	11286.1	6990.43	6290.96	8896.92	4619.32	13516.7
ko:K01426	amidase [EC:3.5.1.4]	11538.4	42913.5	42895.4	10250.3	20182.4	15777.9
ko:K01427	urease [EC:3.5.1.5]	0	9.75	12	0	0	0
ko:K01428	urease subunit alpha [EC:3.5.1.5]	2150.73	4318.08	4165.72	4265.92	1539.82	1476.46
ko:K01429	urease subunit beta [EC:3.5.1.5]	2150.73	4301.58	4120.37	4265.92	1539.82	1476.46
ko:K01430	urease subunit gamma [EC:3.5.1.5]	2150.73	4310.08	4161.72	4265.92	1539.82	1476.46
ko:K01431	beta-ureidopropionase [EC:3.5.1.6]	178.48	312	141.11	363.33	9.98	64.68
ko:K01432	arylformamidase [EC:3.5.1.9]	8	7	66.23	16	3	6
ko:K01433	formyltetrahydrofolate deformylase [EC:3.5.1.10]	8338.02	2481.04	6650.43	10463	1221.14	1295.47
ko:K01434	penicillin G amidase [EC:3.5.1.11]	2585.1	285.4	1703.65	977.43	202.45	166.34
ko:K01435	biotinidase [EC:3.5.1.12]	NA	NA	NA	NA	NA	NA
ko:K01436	amidohydrolase [EC:3.5.1.-]	7060.57	9837.05	9420.15	6672.07	7648.55	4796.44
ko:K01437	aspartoacylase [EC:3.5.1.15]	NA	NA	NA	NA	NA	NA
ko:K01438	acetylornithine deacetylase [EC:3.5.1.16]	6255.61	3159.86	4750.07	2794.26	1028.82	1230.44
ko:K01439	succinyl-diaminopimelate desuccinylase [EC:3.5.1.18]	89388.7	207611	179354	97187.7	127378	106583
ko:K01440	nicotinamidase [EC:3.5.1.19]	NA	NA	NA	NA	NA	NA
ko:K01441	alkaline ceramidase [EC:3.5.1.23]	NA	NA	NA	NA	NA	NA
ko:K01442	choloylglycine hydrolase [EC:3.5.1.24]	47070.7	88639.6	74359.1	60948.3	82451.5	71093.4
ko:K01443	N-acetylglucosamine-6-phosphate deacetylase [EC:3.5.1.25]	44645	36576.7	28042.1	55779.6	61678.1	53735.8
ko:K01444	N4-(beta-N-acetylglucosaminyl)-L-asparaginase [EC:3.5.1.26]	313.21	913.16	250.36	165.65	66.15	60.85
ko:K01446	peptidoglycan recognition protein	0	0	79	0	0	0
ko:K01447	N-acetylmuramoyl-L-alanine amidase [EC:3.5.1.28]	38808.5	36164.8	31311.8	45549.1	72031.9	64901.3
ko:K01448	N-acetylmuramoyl-L-alanine amidase [EC:3.5.1.28]	38433.1	88392.3	68007	44942.9	34110.9	25561.5
ko:K01449	N-acetylmuramoyl-L-alanine amidase [EC:3.5.1.28]	4313.65	8689.72	5295.59	6745.36	2420.69	2957.46
ko:K01451	hippurate hydrolase [EC:3.5.1.32]	278.37	1142.86	2239.75	66.96	300.72	90.18
ko:K01452	chitin deacetylase [EC:3.5.1.41]	6422.48	304.3	1421.95	6362.03	336.1	689.83
ko:K01453	6-aminohexanoate-oligomer exohydrolase [EC:3.5.1.46]	0	2.5	0	0	0	0
ko:K01455	formamidase [EC:3.5.1.49]	62.79	448.38	500.47	188.91	177.61	200.88
ko:K01456	peptide-N4-(N-acetyl-beta-glucosaminyl)asparagine amidase [EC:3.5.1.52]	NA	NA	NA	NA	NA	NA
ko:K01457	allophanate hydrolase [EC:3.5.1.54]	6414.17	361.91	2367.81	8435.92	689.2	733.2
ko:K01458	N-formylglutamate deformylase [EC:3.5.1.68]	7771.91	1317.4	2657.43	14362.6	577.03	860.57
ko:K01459	N-carbamoyl-D-amino-acid hydrolase [EC:3.5.1.77]	8	11	37	16	0	6
ko:K01460	glutathionylspermidine amidase/synthetase [EC:3.5.1.78 6.3.1.8]	337.5	258.43	581.98	34.54	250.14	37.58
ko:K01461	N-acyl-D-glutamate deacylase [EC:3.5.1.82]	52.2	25	399.71	9	0.83	6.17
ko:K01462	peptide deformylase [EC:3.5.1.88]	92011.2	130564	112118	131965	132589	131686
ko:K01463	N-acetylglucosamine malate deacetylase 1 [EC:3.5.1.-]	597.4	1392.43	1321.14	634.5	547.83	582.46
ko:K01464	dihydropyrimidinase [EC:3.5.2.2]	6006.23	1439.52	1617.29	2303.54	1025.43	1472.14
ko:K01465	dihydroorotase [EC:3.5.2.3]	59838.8	71563.7	66254.3	73676.5	77957.6	68546.7
ko:K01466	allantoinase [EC:3.5.2.5]	1820.9	1290.02	3214.5	663.31	8944.63	646.46
ko:K01467	beta-lactamase class C [EC:3.5.2.6]	1434.49	11302.4	11225.3	1860.29	3611.73	2070.68
ko:K01468	imidazolonepropionase [EC:3.5.2.7]	1062.51	3003.02	4353.17	6594.15	1093.22	993.39
ko:K01469	5-oxoprolinase (ATP-hydrolysing) [EC:3.5.2.9]	25.6	94	175	21.2	13.83	12.17
ko:K01470	creatinine amidohydrolase [EC:3.5.2.10]	11047.6	1004.43	1154.31	12048	972.51	1642.84
ko:K01471	6-aminohexanoate-cyclic-dimer hydrolase [EC:3.5.2.12]	NA	NA	NA	NA	NA	NA
ko:K01473	N-methylhydantoinase A [EC:3.5.2.14]	2042.99	414	639	737.2	164.83	132.17
ko:K01474	N-methylhydantoinase B [EC:3.5.2.14]	3519.99	440	641	899.2	237	216
ko:K01475	isatin hydrolase [EC:3.5.2.20]	NA	NA	NA	NA	NA	NA
ko:K01476	arginase [EC:3.5.3.1]	2377.31	2342.15	2311	8896.67	1075.07	1178.64
ko:K01477	allantoicase [EC:3.5.3.4]	5.37	37.33	699.67	0	7.33	7.51
ko:K01478	arginine deiminase [EC:3.5.3.6]	26606.7	42634.9	38724.7	16190.3	51996.6	52309.2
ko:K01479	formiminoglutamase [EC:3.5.3.8]	1947.43	4841.81	7252.53	621.07	5135.12	750.69
ko:K01480	agmatinase [EC:3.5.3.11]	4527.29	3771.63	4876.06	7821.77	1512.15	2389.34
ko:K01481	protein-arginine deiminase [EC:3.5.3.15]	0	77.67	22.33	0	0	0
ko:K01482	dimethylargininase [EC:3.5.3.18]	482.36	390.1	248.71	478.07	2511.4	3144.17
ko:K01483	ureidoglycolate lyase [EC:4.3.2.3]	135.76	67.33	803.43	39	250.04	64.8
ko:K01484	succinylarginine dihydrolase [EC:3.5.3.23]	439.35	1153.29	3199.71	36.43	290.5	56.63
ko:K01485	cytosine/creatinine deaminase [EC:3.5.4.1 3.5.4.21]	24916.9	39499.8	36580.2	22187	23332.3	18848.3
ko:K01486	adenine deaminase [EC:3.5.4.2]	16966.8	13952.3	10542.6	14903.6	8333.89	6771.51
ko:K01487	guanine deaminase [EC:3.5.4.3]	20681.1	40182.5	39075.7	25860.2	10874.5	8271.32
ko:K01488	adenosine deaminase [EC:3.5.4.4]	23414.8	16526.9	17070.7	39822.7	48344.1	46403.4
ko:K01489	cytidine deaminase [EC:3.5.4.5]	13171.1	23172.7	16809.1	12794.6	4134.41	6139.02
ko:K01490	AMP deaminase [EC:3.5.4.6]	NA	NA	NA	NA	NA	NA
ko:K01491	methylenetetrahydrofolate dehydrogenase (NADP+) / methenyltetrahydrofolate cyclohydrolase [EC:1.5.1.5 3.5.4.9]	50354.3	71720.3	61939.3	68030.3	70241.3	67866.7
ko:K01492	phosphoribosylglycinamide/phosphoribosylaminoimidazolecarboxamide formyltransferase [EC:2.1.2.2 2.1.2.3]	NA	NA	NA	NA	NA	NA
ko:K01493	dCMP deaminase [EC:3.5.4.12]	41349.8	65895.2	52922.8	55352	67894	66498.5
ko:K01494	dCTP deaminase [EC:3.5.4.13]	8469.61	2866.56	6192.48	9611.25	1421.53	1373.19
ko:K01495	GTP cyclohydrolase IA [EC:3.5.4.16]	20433.6	52291.8	48748.1	24724.2	17372.1	15538.8
ko:K01496	phosphoribosyl-AMP cyclohydrolase [EC:3.5.4.19]	15381.9	13102.4	12194.2	18223.5	12954.8	5805.39
ko:K01497	GTP cyclohydrolase II [EC:3.5.4.25]	1177	3080.98	7654.42	348.25	552.26	288.59
ko:K01498	diaminohydroxyphosphoribosylaminopyrimidine deaminase [EC:3.5.4.26]	516.35	158.96	2388.13	94.43	295.67	71.46
ko:K01499	methenyltetrahydromethanopterin cyclohydrolase [EC:3.5.4.27]	2.5	8.8	4	3	0	0
ko:K01500	methenyltetrahydrofolate cyclohydrolase [EC:3.5.4.9]	NA	NA	NA	NA	NA	NA
ko:K01501	nitrilase [EC:3.5.5.1]	67.9	804.47	3350.1	74.57	25.4	64.01
ko:K01502	aliphatic nitrilase [EC:3.5.5.7]	7255.2	227.4	454.4	8470.6	399.2	695.4
ko:K01505	1-aminocyclopropane-1-carboxylate deaminase [EC:3.5.99.7]	31.77	185.67	2628.05	0	9.5	8.34
ko:K01506	5-aminopentanamidase [EC:3.5.1.30]	NA	NA	NA	NA	NA	NA
ko:K01507	inorganic pyrophosphatase [EC:3.6.1.1]	9164.45	4417.08	6819.51	9868.25	1129.95	1399.53
ko:K01509	adenosinetriphosphatase [EC:3.6.1.3]	NA	NA	NA	NA	NA	NA
ko:K01510	apyrase [EC:3.6.1.5]	NA	NA	NA	NA	NA	NA
ko:K01511	ectonucleoside triphosphate diphosphohydrolase 5/6 [EC:3.6.1.6]	NA	NA	NA	NA	NA	NA
ko:K01512	acylphosphatase [EC:3.6.1.7]	40894.5	65853.8	54971.7	54067.5	67793.2	65762.9
ko:K01513	ectonucleotide pyrophosphatase/phosphodiesterase family member 1/3 [EC:3.1.4.1 3.6.1.9]	NA	NA	NA	NA	NA	NA
ko:K01514	exopolyphosphatase [EC:3.6.1.11]	NA	NA	NA	NA	NA	NA
ko:K01515	ADP-ribose pyrophosphatase [EC:3.6.1.13]	73822.7	101558	83038.3	123694	129548	118075
ko:K01517	manganese-dependent ADP-ribose/CDP-alcohol diphosphatase [EC:3.6.1.13 3.6.1.16 3.6.1.53]	NA	NA	NA	NA	NA	NA
ko:K01518	bis(5'-nucleosidyl)-tetraphosphatase [EC:3.6.1.17]	NA	NA	NA	NA	NA	NA
ko:K01519	inosine triphosphate pyrophosphatase [EC:3.6.1.-]	NA	NA	NA	NA	NA	NA
ko:K01520	dUTP pyrophosphatase [EC:3.6.1.23]	50055.8	69892.4	60406	65184	69112.4	67852.3
ko:K01521	CDP-diacylglycerol pyrophosphatase [EC:3.6.1.26]	467.89	86.29	255.62	83.43	300	67.29
ko:K01522	bis(5'-adenosyl)-triphosphatase [EC:3.6.1.29]	NA	NA	NA	NA	NA	NA
ko:K01523	phosphoribosyl-ATP pyrophosphohydrolase [EC:3.6.1.31]	18485.7	8707.66	8683.84	20359.8	12073.5	4185.27
ko:K01524	exopolyphosphatase / guanosine-5'-triphosphate,3'-diphosphate pyrophosphatase [EC:3.6.1.11 3.6.1.40]	90191.5	133235	120200	122333	141902	137620
ko:K01525	bis(5'-nucleosyl)-tetraphosphatase (symmetrical) [EC:3.6.1.41]	992.18	2279.14	5224.74	624.24	753.76	595.92
ko:K01526	guanosine-diphosphatase [EC:3.6.1.42]	NA	NA	NA	NA	NA	NA
ko:K01527	nascent polypeptide-associated complex subunit beta	NA	NA	NA	NA	NA	NA
ko:K01528	dynamin 1/3 [EC:3.6.5.5]	NA	NA	NA	NA	NA	NA
ko:K01529	inosine/xanthosine triphosphatase [EC:3.6.1.73]	NA	NA	NA	NA	NA	NA
ko:K01530	phospholipid-translocating ATPase [EC:7.6.2.1]	NA	NA	NA	NA	NA	NA
ko:K01531	P-type Mg2+ transporter [EC:7.2.2.14]	36560.4	28813.9	21506.7	43752.5	83029.6	82122.8
ko:K01532	Cd2+-exporting ATPase [EC:7.2.2.21]	NA	NA	NA	NA	NA	NA
ko:K01533	P-type Cu2+ transporter [EC:7.2.2.9]	23810.1	16957.3	13541.5	13859.8	19073.5	11853
ko:K01534	Zn2+/Cd2+-exporting ATPase [EC:7.2.2.12 7.2.2.21]	77733.5	116201	98274.3	110070	138416	121088
ko:K01535	H+-transporting ATPase [EC:7.1.2.1]	153.43	2981.21	1952.14	558.14	672.71	516.21
ko:K01536	P-type Na+/K+ transporter [EC:7.2.2.3 7.2.2.-]	NA	NA	NA	NA	NA	NA
ko:K01537	P-type Ca2+ transporter type 2C [EC:7.2.2.10]	92142.9	58285	42394.4	93282.6	162938	147336
ko:K01538	sodium/potassium-transporting ATPase subunit gamma (FXYD domain-containing ion transport regulator 2)	NA	NA	NA	NA	NA	NA
ko:K01539	sodium/potassium-transporting ATPase subunit alpha [EC:7.2.2.13]	NA	NA	NA	NA	NA	NA
ko:K01540	sodium/potassium-transporting ATPase subunit beta	NA	NA	NA	NA	NA	NA
ko:K01542	H+/K+-exchanging ATPase subunit alpha [EC:7.2.2.19]	NA	NA	NA	NA	NA	NA
ko:K01543	H+/K+-exchanging ATPase subunit beta [EC:7.2.2.19]	NA	NA	NA	NA	NA	NA
ko:K01544	non-gastric H+/K+-exchanging ATPase [EC:7.2.2.19]	NA	NA	NA	NA	NA	NA
ko:K01545	potassium-transporting ATPase KdpF subunit	16	27	493	0	0	0
ko:K01546	potassium-transporting ATPase potassium-binding subunit	1387.13	2097.3	4675.48	1039.07	804.83	669.63
ko:K01547	potassium-transporting ATPase ATP-binding subunit [EC:7.2.2.6]	1396.13	2097.3	4675.48	1039.07	804.83	669.63
ko:K01548	potassium-transporting ATPase KdpC subunit	1387.13	2889.3	4678.15	992.07	755.83	621.63
ko:K01549	F-type H+-transporting ATP synthase subunit e	NA	NA	NA	NA	NA	NA
ko:K01551	arsenite/tail-anchored protein-transporting ATPase [EC:7.3.2.7 7.3.-.-]	448.82	785.55	1009.58	782.53	1196.48	1057.33
ko:K01552	energy-coupling factor transport system ATP-binding protein [EC:3.6.3.-]	NA	NA	NA	NA	NA	NA
ko:K01554	8-oxo-dGDP phosphatase [EC:3.6.1.58]	NA	NA	NA	NA	NA	NA
ko:K01555	fumarylacetoacetase [EC:3.7.1.2]	29.37	91	1165.63	16	3.5	12.34
ko:K01556	kynureninase [EC:3.7.1.3]	88.36	421.54	1001.73	129.71	83.16	102.8
ko:K01557	acylpyruvate hydrolase [EC:3.7.1.5]	NA	NA	NA	NA	NA	NA
ko:K01558	wingless-type MMTV integration site family, member 16	NA	NA	NA	NA	NA	NA
ko:K01560	2-haloacid dehalogenase [EC:3.8.1.2]	46928.6	30663.4	24449.5	83218.4	100849	92962.9
ko:K01561	haloacetate dehalogenase [EC:3.8.1.3]	4262.4	75.4	355.4	117.6	77.03	459.57
ko:K01562	type I thyroxine 5'-deiodinase [EC:1.21.99.4]	NA	NA	NA	NA	NA	NA
ko:K01563	haloalkane dehalogenase [EC:3.8.1.5]	785.28	4489.72	4095.48	373.56	289.5	324.5
ko:K01565	N-sulfoglucosamine sulfohydrolase [EC:3.10.1.1]	NA	NA	NA	NA	NA	NA
ko:K01567	peptidoglycan-N-acetylmuramic acid deacetylase [EC:3.5.1.-]	3103.79	3901.83	2054.36	3791.54	1125.37	2020.48
ko:K01568	pyruvate decarboxylase [EC:4.1.1.1]	7646.63	1270.02	1904.9	9833.03	497.16	767.57
ko:K01569	oxalate decarboxylase [EC:4.1.1.2]	1013.74	2437.21	2135.57	738.5	1487.11	648.88
ko:K01571	oxaloacetate decarboxylase (Na+ extruding) subunit alpha [EC:7.2.4.2]	3398.49	3690.45	2263.69	4691.42	665.49	1821.76
ko:K01573	oxaloacetate decarboxylase (Na+ extruding) subunit gamma	62.2	641	904.74	121.68	354.97	257.37
ko:K01574	acetoacetate decarboxylase [EC:4.1.1.4]	468.43	302.07	340.68	43.25	955.44	27.59
ko:K01575	acetolactate decarboxylase [EC:4.1.1.5]	27141.4	55834.2	47948.8	21026	24047.8	20429.2
ko:K01576	benzoylformate decarboxylase [EC:4.1.1.7]	6201.44	244.9	317.7	6367.11	421.53	778.88
ko:K01577	oxalyl-CoA decarboxylase [EC:4.1.1.8]	22999.9	11701	8881	36722.7	54784.1	48334.5
ko:K01578	malonyl-CoA decarboxylase [EC:4.1.1.9]	15	78	65.8	54	65	31
ko:K01579	aspartate 1-decarboxylase [EC:4.1.1.11]	3536.19	4242.4	4523.19	4852.35	4496.48	3622.1
ko:K01580	glutamate decarboxylase [EC:4.1.1.15]	4620.68	556.76	1019.54	842.71	2856.45	5484.91
ko:K01581	ornithine decarboxylase [EC:4.1.1.17]	27482.6	20449.9	16898.8	45149.3	46859.2	44719.2
ko:K01582	lysine decarboxylase [EC:4.1.1.18]	20666.1	17916	13110.4	38160.4	45857.4	44195.6
ko:K01583	arginine decarboxylase [EC:4.1.1.19]	926.93	462.5	28	1886.53	101	556
ko:K01584	arginine decarboxylase [EC:4.1.1.19]	1722.78	346.01	2010.5	7685.34	838.09	333.21
ko:K01585	arginine decarboxylase [EC:4.1.1.19]	25123.9	22859.2	15651.7	44634.8	47507	47207
ko:K01586	diaminopimelate decarboxylase [EC:4.1.1.20]	49906.1	70513	61981.9	66922.3	69205.6	68029.9
ko:K01587	phosphoribosylaminoimidazole carboxylase / phosphoribosylaminoimidazole-succinocarboxamide synthase [EC:4.1.1.21 6.3.2.6]	37	6.5	13	102	0	18
ko:K01588	5-(carboxyamino)imidazole ribonucleotide mutase [EC:5.4.99.18]	36401.6	59414.7	52994.7	29333.1	25746.6	24659.9
ko:K01589	5-(carboxyamino)imidazole ribonucleotide synthase [EC:6.3.4.18]	49424.8	97847.4	88478.8	35311.2	44112.3	40645.8
ko:K01590	histidine decarboxylase [EC:4.1.1.22]	110	202	206	14.58	17.57	240.57
ko:K01591	orotidine-5'-phosphate decarboxylase [EC:4.1.1.23]	49894.7	71399.5	61358.4	64983.9	69354.4	67841.6
ko:K01592	tyrosine decarboxylase [EC:4.1.1.25]	NA	NA	NA	NA	NA	NA
ko:K01593	aromatic-L-amino-acid/L-tryptophan decarboxylase [EC:4.1.1.28 4.1.1.105]	16	24	87	0	0	0
ko:K01594	sulfinoalanine decarboxylase [EC:4.1.1.29]	NA	NA	NA	NA	NA	NA
ko:K01595	phosphoenolpyruvate carboxylase [EC:4.1.1.31]	26287	17951.6	17423.6	18143.3	46305.8	40983.5
ko:K01596	phosphoenolpyruvate carboxykinase (GTP) [EC:4.1.1.32]	108.17	779	2262.21	306.67	76.5	107.34
ko:K01597	diphosphomevalonate decarboxylase [EC:4.1.1.33]	37553.8	62834.8	52932.1	49330.1	66854.2	63731
ko:K01598	phosphopantothenoylcysteine decarboxylase [EC:4.1.1.36]	40902.1	67348.8	54812.9	54524.7	67741.6	66067.6
ko:K01599	uroporphyrinogen decarboxylase [EC:4.1.1.37]	9686.5	19226.1	17305.3	11520	6657.84	6653.38
ko:K01601	ribulose-bisphosphate carboxylase large chain [EC:4.1.1.39]	403	273.17	165	473.17	210.25	144
ko:K01602	ribulose-bisphosphate carboxylase small chain [EC:4.1.1.39]	0	8.5	6	0	0	0
ko:K01604	methylmalonyl-CoA decarboxylase subunit alpha [EC:7.2.4.3]	NA	NA	NA	NA	NA	NA
ko:K01607	4-carboxymuconolactone decarboxylase [EC:4.1.1.44]	40362.6	56033.5	52302.8	51844.5	72075.9	67072
ko:K01608	tartronate-semialdehyde synthase [EC:4.1.1.47]	114.72	45.5	762.66	60	261.54	43.46
ko:K01609	indole-3-glycerol phosphate synthase [EC:4.1.1.48]	12857.6	18424.9	16614.1	14006.2	10871.9	4638.43
ko:K01610	phosphoenolpyruvate carboxykinase (ATP) [EC:4.1.1.49]	25037.8	14282.4	11392.3	42252.9	48268.6	46976.1
ko:K01611	S-adenosylmethionine decarboxylase [EC:4.1.1.50]	9292.24	3343.34	3032.38	10398.1	2010.06	2002.08
ko:K01612	vanillate/4-hydroxybenzoate decarboxylase subunit C [EC:4.1.1.- 4.1.1.61]	1241.07	5901.65	4807.82	364.82	2946.6	314.29
ko:K01613	phosphatidylserine decarboxylase [EC:4.1.1.65]	17097.5	15246.9	14955.8	45742.4	43176.6	43213.7
ko:K01615	glutaconyl-CoA decarboxylase subunit alpha [EC:7.2.4.5]	1649	1379.52	657.73	2010	1006	703
ko:K01616	2-oxoglutarate decarboxylase [EC:4.1.1.71]	0	447	457.08	56.67	56	68
ko:K01617	2-oxo-3-hexenedioate decarboxylase [EC:4.1.1.77]	197.72	213.83	652.95	197.71	182.5	211.79
ko:K01618	3,4-dihydroxyphenylacetaldehyde synthase [EC:4.1.1.107]	NA	NA	NA	NA	NA	NA
ko:K01619	deoxyribose-phosphate aldolase [EC:4.1.2.4]	30640.7	58071.2	48974.5	23497.5	56981.1	55882.6
ko:K01620	threonine aldolase [EC:4.1.2.48]	13854.6	5529.45	4879.88	18860.7	2885.92	3366.74
ko:K01621	xylulose-5-phosphate/fructose-6-phosphate phosphoketolase [EC:4.1.2.9 4.1.2.22]	41014	54220.3	45654.2	49016.9	73784.1	62627.8
ko:K01622	fructose 1,6-bisphosphate aldolase/phosphatase [EC:4.1.2.13 3.1.3.11]	2.5	0	6	3	0	0
ko:K01623	fructose-bisphosphate aldolase, class I [EC:4.1.2.13]	143.02	893.11	1125.91	444.31	349.5	382.91
ko:K01624	fructose-bisphosphate aldolase, class II [EC:4.1.2.13]	49922.9	40433.2	31480.8	53939.3	61627.7	63299.4
ko:K01625	2-dehydro-3-deoxyphosphogluconate aldolase / (4S)-4-hydroxy-2-oxoglutarate aldolase [EC:4.1.2.14 4.1.3.42]	6326.73	7938	7685.3	5037.37	6033.83	2633.52
ko:K01626	3-deoxy-7-phosphoheptulonate synthase [EC:2.5.1.54]	13813.6	25176.6	24304.2	15939.7	9194.9	7085.28
ko:K01627	2-dehydro-3-deoxyphosphooctonate aldolase (KDO 8-P synthase) [EC:2.5.1.55]	8932.42	3355	6287.75	9424.85	1325.32	1325.9
ko:K01628	L-fuculose-phosphate aldolase [EC:4.1.2.17]	2682.7	2756.68	1395.8	2359.44	4946.89	871.13
ko:K01629	rhamnulose-1-phosphate aldolase [EC:4.1.2.19]	3414.68	1003.63	607.86	2233.03	1691.57	957.76
ko:K01630	2-dehydro-3-deoxyglucarate aldolase [EC:4.1.2.20]	1854.48	225.69	423.59	119.43	347.83	122.46
ko:K01631	2-dehydro-3-deoxyphosphogalactonate aldolase [EC:4.1.2.21]	310.9	66.43	556.33	104.14	291.97	64.75
ko:K01633	7,8-dihydroneopterin aldolase/epimerase/oxygenase [EC:4.1.2.25 5.1.99.8 1.13.11.81]	17804.7	45366.4	44694.7	20170	16713.2	14160.2
ko:K01634	sphinganine-1-phosphate aldolase [EC:4.1.2.27]	4285.24	495.43	504.7	679.14	2344.03	5375.33
ko:K01635	tagatose 1,6-diphosphate aldolase [EC:4.1.2.40]	4797.29	21934	15565.7	1798.89	8995.19	2251.89
ko:K01637	isocitrate lyase [EC:4.1.3.1]	582.87	659.72	3588.57	476.31	632.66	432.26
ko:K01638	malate synthase [EC:2.3.3.9]	698.49	598.72	3721.55	474.31	852.37	443.55
ko:K01639	N-acetylneuraminate lyase [EC:4.1.3.3]	11060.5	10828.5	8009.27	6430.64	5500.54	4970.86
ko:K01640	hydroxymethylglutaryl-CoA lyase [EC:4.1.3.4]	571.2	1892.65	4881.2	674.77	529.16	592.14
ko:K01641	hydroxymethylglutaryl-CoA synthase [EC:2.3.3.10]	37209	63425.6	53350.1	49491.2	66736.2	63878.7
ko:K01643	citrate lyase subunit alpha / citrate CoA-transferase [EC:2.8.3.10]	19878.4	6837.64	6398.2	37374.4	50009.4	43585.9
ko:K01644	citrate lyase subunit beta / citryl-CoA lyase [EC:4.1.3.34]	20426	8828.56	9140.83	38212.7	50286.6	43989.5
ko:K01645	cerberus 1	NA	NA	NA	NA	NA	NA
ko:K01646	citrate lyase subunit gamma (acyl carrier protein)	20337.4	6828.64	6384.49	37891.4	50046.4	43730.9
ko:K01647	citrate synthase [EC:2.3.3.1]	16687.1	14318.1	13761.9	20206.6	12933.4	7406.43
ko:K01648	ATP citrate (pro-S)-lyase [EC:2.3.3.8]	NA	NA	NA	NA	NA	NA
ko:K01649	2-isopropylmalate synthase [EC:2.3.3.13]	16410	19478.7	19976	17872.9	13796.5	6637.1
ko:K01652	acetolactate synthase I/II/III large subunit [EC:2.2.1.6]	63332.7	81139.8	70420.6	75620.3	74172.1	73289.2
ko:K01653	acetolactate synthase I/III small subunit [EC:2.2.1.6]	15153.6	18935.2	15876.2	18375.3	6379.02	6731.97
ko:K01654	N-acetylneuraminate synthase [EC:2.5.1.56]	824.63	4228.35	2237.07	1164.51	741.43	757.76
ko:K01655	homocitrate synthase [EC:2.3.3.14]	NA	NA	NA	NA	NA	NA
ko:K01656	anthranilate synthase / indole-3-glycerol phosphate synthase [EC:4.1.3.27 4.1.1.48]	NA	NA	NA	NA	NA	NA
ko:K01657	anthranilate synthase component I [EC:4.1.3.27]	14411	21266.7	20409.8	15450.5	12170.8	5710.04
ko:K01658	anthranilate synthase component II [EC:4.1.3.27]	13796.2	17714.3	18200.4	14552.7	11507	4982.18
ko:K01659	2-methylcitrate synthase [EC:2.3.3.5]	8569.47	696.48	4011.23	8716.39	832.21	933.36
ko:K01661	naphthoate synthase [EC:4.1.3.36]	15562.3	41198.2	37501.2	11633.3	16358.4	14224.9
ko:K01662	1-deoxy-D-xylulose-5-phosphate synthase [EC:2.2.1.7]	55744.1	87703.5	79226.6	100431	62191.4	68249.7
ko:K01663	imidazole glycerol-phosphate synthase [EC:4.3.2.10]	486.52	163.79	2390.46	134.1	286.67	74.79
ko:K01664	para-aminobenzoate synthetase component II [EC:2.6.1.85]	2842.04	7358.35	9689.49	1881.32	1612.7	1416.59
ko:K01665	para-aminobenzoate synthetase component I [EC:2.6.1.85]	9711.73	15511.5	15565.2	11709.4	4948.45	3750.13
ko:K01666	4-hydroxy 2-oxovalerate aldolase [EC:4.1.3.39]	419.94	1084.14	2101.23	747.73	202.74	259.5
ko:K01667	tryptophanase [EC:4.1.99.1]	190.09	676	765.72	192.27	569.78	291.66
ko:K01668	tyrosine phenol-lyase [EC:4.1.99.2]	35.62	55.5	24.4	23	3	12
ko:K01669	deoxyribodipyrimidine photo-lyase [EC:4.1.99.3]	8744.55	4227.86	7278.96	8728.3	933.15	941.34
ko:K01670	naphthyl-2-methylsuccinate synthase alpha subunit [EC:4.1.99.-]	NA	NA	NA	NA	NA	NA
ko:K01671	sulfofructosephosphate aldolase [EC:4.1.2.57]	305.7	18.43	40.41	17.14	250.14	36.58
ko:K01672	carbonic anhydrase [EC:4.2.1.1]	NA	NA	NA	NA	NA	NA
ko:K01673	carbonic anhydrase [EC:4.2.1.1]	10644.4	17628.8	18614.6	13459.4	5889.91	4910.15
ko:K01674	carbonic anhydrase [EC:4.2.1.1]	10981.9	7447.1	7495.1	3568.33	12052.6	4390.81
ko:K01675	fumarate hydratase D [EC:4.2.1.2]	NA	NA	NA	NA	NA	NA
ko:K01676	fumarate hydratase, class I [EC:4.2.1.2]	8680.08	2597.19	5369.53	9038.16	2095.6	1068.75
ko:K01677	fumarate hydratase subunit alpha [EC:4.2.1.2]	3521.55	2692.64	401.12	5235.88	871.5	2190.66
ko:K01678	fumarate hydratase subunit beta [EC:4.2.1.2]	4573.19	2705.49	468.45	6620.28	893.5	2634.99
ko:K01679	fumarate hydratase, class II [EC:4.2.1.2]	43027.4	54573.3	50064.8	56465.6	63989	62393.2
ko:K01681	aconitate hydratase [EC:4.2.1.3]	15323.6	10723.6	11590.5	17006.7	14301.4	6003.29
ko:K01682	aconitate hydratase 2 / 2-methylisocitrate dehydratase [EC:4.2.1.3 4.2.1.99]	2788.35	631.21	3295.53	674.43	373.5	145.63
ko:K01683	D-arabinonate dehydratase [EC:4.2.1.5]	114	356.2	0	121	0	99
ko:K01684	galactonate dehydratase [EC:4.2.1.6]	1324.39	498.45	805.91	531.03	3389.04	3029.35
ko:K01685	altronate hydrolase [EC:4.2.1.7]	2796.58	3370.62	2871.27	8912.34	1729.74	1938.8
ko:K01686	mannonate dehydratase [EC:4.2.1.8]	4211.38	3657.62	2776.46	3443.52	5584.47	1535.85
ko:K01687	dihydroxy-acid dehydratase [EC:4.2.1.9]	21314.2	22937	21213.8	20494.7	18168.4	10752.9
ko:K01689	enolase [EC:4.2.1.11]	52569.8	77050.1	65330.9	66632.4	69593.1	68336.6
ko:K01690	phosphogluconate dehydratase [EC:4.2.1.12]	486.64	1413.87	3037.85	103.43	308.5	85.63
ko:K01691	WNT inhibitory factor 1	NA	NA	NA	NA	NA	NA
ko:K01692	enoyl-CoA hydratase [EC:4.2.1.17]	7522.57	833.59	5776.11	8764.46	602.84	890.21
ko:K01693	imidazoleglycerol-phosphate dehydratase [EC:4.2.1.19]	15534.9	10132	10559.5	16050.7	12541.2	5361.72
ko:K01694	tryptophan synthase [EC:4.2.1.20]	NA	NA	NA	NA	NA	NA
ko:K01695	tryptophan synthase alpha chain [EC:4.2.1.20]	14108.9	22509	20344.4	14855.9	11747.7	5323.22
ko:K01696	tryptophan synthase beta chain [EC:4.2.1.20]	14504.4	29008.2	25657.2	14794.5	14673.4	5257.56
ko:K01697	cystathionine beta-synthase [EC:4.2.1.22]	553.25	207.5	1167.23	577.75	219.58	355.67
ko:K01698	porphobilinogen synthase [EC:4.2.1.24]	14377.8	6679.72	9547.39	12335.4	4523.15	8043.55
ko:K01699	propanediol dehydratase large subunit [EC:4.2.1.28]	4842.2	1307.5	798.46	488.14	2438.14	5431.58
ko:K01702	3-isopropylmalate dehydratase [EC:4.2.1.33]	NA	NA	NA	NA	NA	NA
ko:K01703	3-isopropylmalate/(R)-2-methylmalate dehydratase large subunit [EC:4.2.1.33 4.2.1.35]	16845.4	18426.3	16538.6	18315.9	13310.5	6685.05
ko:K01704	3-isopropylmalate/(R)-2-methylmalate dehydratase small subunit [EC:4.2.1.33 4.2.1.35]	16748	19184	16539.2	18224.2	13309.5	6656.05
ko:K01705	homoaconitate hydratase [EC:4.2.1.36]	0	4	0	0	0	0
ko:K01706	glucarate dehydratase [EC:4.2.1.40]	1575.16	1172.81	1975.08	656.86	3850.06	3270.19
ko:K01707	5-dehydro-4-deoxyglucarate dehydratase [EC:4.2.1.41]	148.9	1157.96	1563.47	378.68	298.8	351.21
ko:K01708	galactarate dehydratase [EC:4.2.1.42]	1345.02	2130.64	2657.28	6387.9	937.7	767.34
ko:K01709	CDP-glucose 4,6-dehydratase [EC:4.2.1.45]	1303.58	3233.84	1536.47	6853.47	717.82	730.36
ko:K01710	dTDP-glucose 4,6-dehydratase [EC:4.2.1.46]	25560.6	59754.4	51306.4	24634.8	25386.7	21911.5
ko:K01711	GDPmannose 4,6-dehydratase [EC:4.2.1.47]	813.7	1463.1	909.95	693.66	529.17	351.38
ko:K01712	urocanate hydratase [EC:4.2.1.49]	1063.68	2988.8	4395.81	6593.26	1089.55	993.39
ko:K01713	cyclohexadienyl dehydratase [EC:4.2.1.51 4.2.1.91]	71.57	601.17	1201.64	72.57	63.73	63.34
ko:K01714	4-hydroxy-tetrahydrodipicolinate synthase [EC:4.3.3.7]	52958.7	73581.6	65010.3	71965.1	71527.9	68666.5
ko:K01715	enoyl-CoA hydratase [EC:4.2.1.17]	2375.27	3832.97	1442.99	3754.36	1286.62	2203.45
ko:K01716	3-hydroxyacyl-[acyl-carrier protein] dehydratase / trans-2-decenoyl-[acyl-carrier protein] isomerase [EC:4.2.1.59 5.3.3.14]	451.18	559.46	2081.85	51.43	285	61.29
ko:K01719	uroporphyrinogen-III synthase [EC:4.2.1.75]	8835.08	6249.73	9422.82	9823.35	1772.74	1929.96
ko:K01720	2-methylcitrate dehydratase [EC:4.2.1.79]	8014.03	1493.94	2614.02	9082.88	1172.88	1316.36
ko:K01721	nitrile hydratase subunit alpha [EC:4.2.1.84]	0	23	16	0	0	0
ko:K01723	hydroperoxide dehydratase [EC:4.2.1.92]	NA	NA	NA	NA	NA	NA
ko:K01724	4a-hydroxytetrahydrobiopterin dehydratase [EC:4.2.1.96]	115.59	643.21	1952.04	203.61	99.11	102.88
ko:K01725	cyanate lyase [EC:4.2.1.104]	1501.63	73.21	522.97	216.14	75.54	85.38
ko:K01726	gamma-carbonic anhydrase [EC:4.2.1.-]	NA	NA	NA	NA	NA	NA
ko:K01727	hyaluronate lyase [EC:4.2.2.1]	1023.96	2487.55	2508.18	74.1	50.24	191.5
ko:K01728	pectate lyase [EC:4.2.2.2]	418.78	3053	2665.5	370.48	262	288.64
ko:K01729	poly(beta-D-mannuronate) lyase [EC:4.2.2.3]	33.2	49	909	3.67	6.83	11.84
ko:K01730	oligogalacturonide lyase [EC:4.2.2.6]	174.07	107.86	250.89	18.87	46.43	15.28
ko:K01731	pectate disaccharide-lyase [EC:4.2.2.9]	26	0	16.21	0	0	0
ko:K01732	pectin lyase [EC:4.2.2.10]	83.43	916	809	265.79	214.5	252
ko:K01733	threonine synthase [EC:4.2.3.1]	35091.4	61632	53722.9	32839.3	56097.7	49264.4
ko:K01734	methylglyoxal synthase [EC:4.2.3.3]	5801.86	5231.24	4380.21	7778	1932.2	3422.3
ko:K01735	3-dehydroquinate synthase [EC:4.2.3.4]	23393.5	21606.7	18812.2	20546.2	16732.6	10149.2
ko:K01736	chorismate synthase [EC:4.2.3.5]	24578.6	57874.1	51896.4	27832.8	21727.9	14784.1
ko:K01737	6-pyruvoyltetrahydropterin/6-carboxytetrahydropterin synthase [EC:4.2.3.12 4.1.2.50]	17554.5	15742.8	14103.6	14928.2	10504.1	7447.03
ko:K01738	cysteine synthase [EC:2.5.1.47]	54243.3	98002.1	88260.2	51372.6	67553.2	70938.8
ko:K01739	cystathionine gamma-synthase [EC:2.5.1.48]	6409.12	18467.3	16265.5	4260.47	12438	5234.42
ko:K01740	O-acetylhomoserine (thiol)-lyase [EC:2.5.1.49]	19104	20165.2	14676.6	16390.2	22950.1	12334.5
ko:K01741	DNA-(apurinic or apyrimidinic site) lyase [EC:4.2.99.18]	NA	NA	NA	NA	NA	NA
ko:K01742	thebaine synthase [EC:4.2.99.24]	NA	NA	NA	NA	NA	NA
ko:K01743	carbonic anhydrase [EC:4.2.1.1]	NA	NA	NA	NA	NA	NA
ko:K01744	aspartate ammonia-lyase [EC:4.3.1.1]	11829	8006.07	9174.28	5969.65	11639.5	5417.52
ko:K01745	histidine ammonia-lyase [EC:4.3.1.3]	1657.82	3420.3	7604.05	12465.7	1284.75	1243.36
ko:K01746	formiminotetrahydrofolate cyclodeaminase [EC:4.3.1.4]	60.06	726.15	901.83	65.79	42.5	46
ko:K01749	hydroxymethylbilane synthase [EC:2.5.1.61]	14304.5	6745.36	9278.27	12138.9	4566.15	7814.95
ko:K01750	ornithine cyclodeaminase [EC:4.3.1.12]	8578.4	2328.86	2874.9	7839.66	967.09	1606.71
ko:K01751	diaminopropionate ammonia-lyase [EC:4.3.1.15]	1448.8	1211.35	912.27	1809.02	450.77	852.14
ko:K01752	L-serine dehydratase [EC:4.3.1.17]	59135.8	108454	94244.5	49436.1	100234	105672
ko:K01753	D-serine dehydratase [EC:4.3.1.18]	3788.35	2821.75	3474.27	1151.06	8431.38	1106.86
ko:K01754	threonine dehydratase [EC:4.3.1.19]	19975	21161.1	19997.8	23327.8	12933.1	6318.77
ko:K01755	argininosuccinate lyase [EC:4.3.2.1]	23839.6	59549.4	52645.4	25977.2	21350.8	20439.5
ko:K01756	adenylosuccinate lyase [EC:4.3.2.2]	56521.4	75052.1	63531.9	66465	75696.4	68600.4
ko:K01757	strictosidine synthase [EC:4.3.3.2]	NA	NA	NA	NA	NA	NA
ko:K01758	cystathionine gamma-lyase [EC:4.4.1.1]	1562.17	635.92	1326.56	284.67	118	157.33
ko:K01759	lactoylglutathione lyase [EC:4.4.1.5]	48197.8	67947.1	62400.6	45881.1	21973.3	25289.4
ko:K01760	cysteine-S-conjugate beta-lyase [EC:4.4.1.13]	31278.8	53837.4	50754.7	22823.6	33202.1	22390
ko:K01761	methionine-gamma-lyase [EC:4.4.1.11]	1864.49	1449.17	2257.47	673.88	746.95	643.88
ko:K01762	1-aminocyclopropane-1-carboxylate synthase [EC:4.4.1.14]	NA	NA	NA	NA	NA	NA
ko:K01763	selenocysteine lyase [EC:4.4.1.16]	NA	NA	NA	NA	NA	NA
ko:K01764	cytochrome c heme-lyase [EC:4.4.1.17]	NA	NA	NA	NA	NA	NA
ko:K01765	inositol-1,3,4-trisphosphate 5/6-kinase [EC:2.7.1.159]	NA	NA	NA	NA	NA	NA
ko:K01766	cysteine sulfinate desulfinase [EC:4.4.1.-]	853.33	582.08	2264.48	42.86	560.67	89.75
ko:K01768	adenylate cyclase [EC:4.6.1.1]	7565.14	1911.2	3466.62	8978.49	852.07	1113.11
ko:K01769	guanylate cyclase, other [EC:4.6.1.2]	0	0	6	0	0	0
ko:K01770	2-C-methyl-D-erythritol 2,4-cyclodiphosphate synthase [EC:4.6.1.12]	12650.3	7860.47	7635.76	15702.5	2768.44	4205.49
ko:K01771	1-phosphatidylinositol phosphodiesterase [EC:4.6.1.13]	322.46	119.42	43.28	450.28	66.25	281.19
ko:K01772	protoporphyrin/coproporphyrin ferrochelatase [EC:4.99.1.1 4.99.1.9]	16278.8	19529.3	18643.3	10771.2	10152.3	8939.73
ko:K01773	aldoxime dehydratase [EC:4.99.1.-]	NA	NA	NA	NA	NA	NA
ko:K01774	fumarate hydratase E [EC:4.2.1.2]	NA	NA	NA	NA	NA	NA
ko:K01775	alanine racemase [EC:5.1.1.1]	63191.6	80227.8	69738.5	72974.7	74407	73807.8
ko:K01776	glutamate racemase [EC:5.1.1.3]	50009.3	72351.4	62166.7	64805.7	70024.9	67710.2
ko:K01777	proline racemase [EC:5.1.1.4]	491.61	855.92	580.78	86.88	69.89	31.92
ko:K01778	diaminopimelate epimerase [EC:5.1.1.7]	40775.1	56726	50158.7	60319.6	61507.6	61499.5
ko:K01779	aspartate racemase [EC:5.1.1.13]	31148.9	54144.7	47999.3	46499.3	59669.3	59374.9
ko:K01780	histidine racemase [EC:5.1.1.24]	NA	NA	NA	NA	NA	NA
ko:K01781	mandelate racemase [EC:5.1.2.2]	8.82	2	7.71	10	0	11
ko:K01782	3-hydroxyacyl-CoA dehydrogenase / enoyl-CoA hydratase / 3-hydroxybutyryl-CoA epimerase [EC:1.1.1.35 4.2.1.17 5.1.2.3]	2322.5	390.58	5207.82	250.86	682.34	209.92
ko:K01783	ribulose-phosphate 3-epimerase [EC:5.1.3.1]	58417.3	75234	64609.1	68836.9	73581.5	72044.8
ko:K01784	UDP-glucose 4-epimerase [EC:5.1.3.2]	60438.6	87476.3	75523	72195.4	84665.6	76162.1
ko:K01785	aldose 1-epimerase [EC:5.1.3.3]	86367.4	124438	105374	105911	140423	131935
ko:K01787	N-acylglucosamine 2-epimerase [EC:5.1.3.8]	17.1	473.63	100.67	78.28	79.17	70.77
ko:K01788	N-acylglucosamine-6-phosphate 2-epimerase [EC:5.1.3.9]	6468.8	16348.3	12077.6	5402.99	2914.75	2772.34
ko:K01790	dTDP-4-dehydrorhamnose 3,5-epimerase [EC:5.1.3.13]	21986.8	22312.9	19320.8	20808.2	11154.2	15691.9
ko:K01791	UDP-N-acetylglucosamine 2-epimerase (non-hydrolysing) [EC:5.1.3.14]	37064.3	61723.5	51608.8	50639.8	64851.8	68915.9
ko:K01792	glucose-6-phosphate 1-epimerase [EC:5.1.3.15]	570.35	864.87	4498.01	192.1	450.67	150.46
ko:K01793	heparosan-N-sulfate-glucuronate 5-epimerase [EC:5.1.3.17]	NA	NA	NA	NA	NA	NA
ko:K01794	chondroitin-glucuronate 5-epimerase [EC:5.1.3.19]	NA	NA	NA	NA	NA	NA
ko:K01795	mannuronan 5-epimerase [EC:5.1.3.37]	33.5	27	622	0	3	3
ko:K01796	alpha-methylacyl-CoA racemase [EC:5.1.99.4]	4	10	73.8	11	14.83	4.17
ko:K01798	Alr-MurF fusion protein [EC:5.1.1.1 6.3.2.10]	NA	NA	NA	NA	NA	NA
ko:K01799	maleate isomerase [EC:5.2.1.1]	9	19	230.83	1394	78.66	89.34
ko:K01800	maleylacetoacetate isomerase [EC:5.2.1.2]	247.23	81.43	1337.44	59.14	25.93	31.63
ko:K01801	maleylpyruvate isomerase [EC:5.2.1.4]	239.23	82.43	1708.44	21.14	10.93	18.63
ko:K01802	peptidylprolyl isomerase [EC:5.2.1.8]	19097.6	19215.1	22609.3	15666.4	8431.9	7353.64
ko:K01803	triosephosphate isomerase (TIM) [EC:5.3.1.1]	71965.4	111315	94564.9	83212.8	86610.3	96099.1
ko:K01804	L-arabinose isomerase [EC:5.3.1.4]	24258	41482.3	35760.8	17470.7	21416.6	21391.8
ko:K01805	xylose isomerase [EC:5.3.1.5]	31997.7	9207.91	7671.54	12466.1	24442.5	18451.1
ko:K01807	ribose 5-phosphate isomerase A [EC:5.3.1.6]	78175.6	75820.8	66042	71605.1	119375	109663
ko:K01808	ribose 5-phosphate isomerase B [EC:5.3.1.6]	6516.28	8199.67	6381.59	7990.65	3856.07	4029.18
ko:K01809	mannose-6-phosphate isomerase [EC:5.3.1.8]	40289.5	70958.2	59234	59397.3	65973.9	63851.7
ko:K01810	glucose-6-phosphate isomerase [EC:5.3.1.9]	53393.9	104751	91543	72091.3	75763.6	78543.8
ko:K01811	alpha-D-xyloside xylohydrolase [EC:3.2.1.177]	17550.3	5470.11	2727.3	7890.6	12224	8190.95
ko:K01812	glucuronate isomerase [EC:5.3.1.12]	6672.26	4057.69	2622.78	4088.3	9968.94	1980.91
ko:K01813	L-rhamnose isomerase [EC:5.3.1.14]	2178.85	1947	1585.26	1073.19	1862.57	793.76
ko:K01814	phosphoribosylformimino-5-aminoimidazole carboxamide ribotide isomerase [EC:5.3.1.16]	22094.2	14173.8	14377.2	31671.7	13835.4	6387.12
ko:K01815	4-deoxy-L-threo-5-hexosulose-uronate ketol-isomerase [EC:5.3.1.17]	2391.34	2424.06	1959.97	2656.55	1345.42	1483.12
ko:K01816	hydroxypyruvate isomerase [EC:5.3.1.22]	171.52	240.5	2982.31	117.11	280.04	73.4
ko:K01817	phosphoribosylanthranilate isomerase [EC:5.3.1.24]	17001.3	37246.3	33458.3	17054.3	21280.5	7845.97
ko:K01818	L-fucose/D-arabinose isomerase [EC:5.3.1.25 5.3.1.3]	1287.32	1234.99	349.57	1132.45	350.07	349.66
ko:K01819	galactose-6-phosphate isomerase [EC:5.3.1.26]	6389.74	31123.7	23479.2	3243.38	5932.79	3711.15
ko:K01820	L-rhamnose isomerase / sugar isomerase [EC:5.3.1.14 5.3.1.-]	5.43	11.5	139	35.79	27.5	29
ko:K01821	4-oxalocrotonate tautomerase [EC:5.3.2.6]	38053.2	62148	53174.9	49935.1	67644.4	64379.5
ko:K01822	steroid Delta-isomerase [EC:5.3.3.1]	8	15.5	131.6	16	0	6
ko:K01823	isopentenyl-diphosphate Delta-isomerase [EC:5.3.3.2]	38756.1	64357.5	54941.6	50458.8	67604.2	64400
ko:K01824	cholestenol Delta-isomerase [EC:5.3.3.5]	NA	NA	NA	NA	NA	NA
ko:K01825	3-hydroxyacyl-CoA dehydrogenase / enoyl-CoA hydratase / 3-hydroxybutyryl-CoA epimerase / enoyl-CoA isomerase [EC:1.1.1.35 4.2.1.17 5.1.2.3 5.3.3.8]	435.35	163.29	2767.46	21.43	281.67	47.46
ko:K01826	5-carboxymethyl-2-hydroxymuconate isomerase [EC:5.3.3.10]	1700.93	167.43	2270.79	127.14	79.81	96.38
ko:K01827	dopachrome tautomerase [EC:5.3.3.12]	NA	NA	NA	NA	NA	NA
ko:K01829	protein disulfide-isomerase [EC:5.3.4.1]	4906.4	10695.1	7820.81	1354.5	2461.83	6314.46
ko:K01830	prostaglandin-H2 D-isomerase [EC:5.3.99.2]	NA	NA	NA	NA	NA	NA
ko:K01831	prostacyclin synthase [EC:5.3.99.4]	NA	NA	NA	NA	NA	NA
ko:K01832	thromboxane-A synthase [EC:5.3.99.5]	NA	NA	NA	NA	NA	NA
ko:K01833	trypanothione synthetase/amidase [EC:6.3.1.9 3.5.1.-]	NA	NA	NA	NA	NA	NA
ko:K01834	2,3-bisphosphoglycerate-dependent phosphoglycerate mutase [EC:5.4.2.11]	73324.3	124002	104611	95655.8	127829	123538
ko:K01835	phosphoglucomutase [EC:5.4.2.2]	49705	69790.6	58051.6	58929.3	68742.6	67800.6
ko:K01836	phosphoacetylglucosamine mutase [EC:5.4.2.3]	NA	NA	NA	NA	NA	NA
ko:K01837	bisphosphoglycerate/phosphoglycerate mutase [EC:5.4.2.4 5.4.2.11]	NA	NA	NA	NA	NA	NA
ko:K01838	beta-phosphoglucomutase [EC:5.4.2.6]	52798.4	54559.3	46743.1	54587.1	76470.2	70029.3
ko:K01839	phosphopentomutase [EC:5.4.2.7]	17473.2	21425.5	15301.2	9067.36	20573.6	19110.8
ko:K01840	phosphomannomutase [EC:5.4.2.8]	13308	6802.21	7796.75	15746	2077.21	3559.49
ko:K01841	phosphoenolpyruvate phosphomutase [EC:5.4.2.9]	545.44	1748.01	1736.27	635.02	511.78	605.5
ko:K01843	lysine 2,3-aminomutase [EC:5.4.3.2]	8216.4	2220.39	3787.1	9133.7	1432.04	1476.29
ko:K01844	beta-lysine 5,6-aminomutase alpha subunit [EC:5.4.3.3]	17.84	413.83	245.68	250.51	427.17	352.17
ko:K01845	glutamate-1-semialdehyde 2,1-aminomutase [EC:5.4.3.8]	7722.48	7649.39	9485.14	4583.18	4578.28	7923.38
ko:K01846	methylaspartate mutase sigma subunit [EC:5.4.99.1]	4.29	154.33	110.83	18.67	12.67	1.17
ko:K01847	methylmalonyl-CoA mutase [EC:5.4.99.2]	1691.28	2188.55	1571.62	1816.14	1493.82	950.82
ko:K01848	methylmalonyl-CoA mutase, N-terminal domain [EC:5.4.99.2]	697.7	625.02	539.15	575.81	778.39	413.08
ko:K01849	methylmalonyl-CoA mutase, C-terminal domain [EC:5.4.99.2]	412.5	582.09	310	572.67	552.25	390.5
ko:K01850	chorismate mutase [EC:5.4.99.5]	NA	NA	NA	NA	NA	NA
ko:K01851	salicylate biosynthesis isochorismate synthase [EC:5.4.4.2]	826.62	202.41	908.31	42.86	561.5	90.92
ko:K01852	lanosterol synthase [EC:5.4.99.7]	0	0	3	0	0	0
ko:K01853	cycloartenol synthase [EC:5.4.99.8]	NA	NA	NA	NA	NA	NA
ko:K01854	UDP-galactopyranose mutase [EC:5.4.99.9]	29843.2	61608.1	49782.8	53285.9	24141	27524
ko:K01855	tRNA pseudouridine38/39 synthase [EC:5.4.99.45]	NA	NA	NA	NA	NA	NA
ko:K01856	muconate cycloisomerase [EC:5.5.1.1]	558.43	215.9	2480.91	25.72	312.19	55.51
ko:K01857	3-carboxy-cis,cis-muconate cycloisomerase [EC:5.5.1.2]	5747.06	2294.61	3902.65	93.29	5919.36	40.05
ko:K01858	myo-inositol-1-phosphate synthase [EC:5.5.1.4]	103.45	346.58	114.84	270.6	151.72	191.54
ko:K01859	chalcone isomerase [EC:5.5.1.6]	NA	NA	NA	NA	NA	NA
ko:K01860	chloromuconate cycloisomerase [EC:5.5.1.7]	0	0	9	0	0	0
ko:K01861	(+)-cis,cis-nepetalactol synthase [EC:5.5.1.35]	NA	NA	NA	NA	NA	NA
ko:K01865	(hydroxyamino)benzene mutase [EC:5.4.4.1]	NA	NA	NA	NA	NA	NA
ko:K01866	tyrosyl-tRNA synthetase [EC:6.1.1.1]	50329.7	72629.1	62961.6	65874.8	69701.4	68208.7
ko:K01867	tryptophanyl-tRNA synthetase [EC:6.1.1.2]	50419.4	71793.1	62397.4	65283.6	69325.5	67761.1
ko:K01868	threonyl-tRNA synthetase [EC:6.1.1.3]	50933.4	73049.2	62573	67510.3	69733.5	68275.1
ko:K01869	leucyl-tRNA synthetase [EC:6.1.1.4]	49798.2	71849.3	61651.5	64748.6	69183.6	67709.8
ko:K01870	isoleucyl-tRNA synthetase [EC:6.1.1.5]	49895.6	71905.7	61742.2	64776.2	69204	67742.2
ko:K01872	alanyl-tRNA synthetase [EC:6.1.1.7]	53092.3	73758.1	63146.5	69477.6	70039.7	69727.1
ko:K01873	valyl-tRNA synthetase [EC:6.1.1.9]	49802.2	72061.3	61697.5	64750	69183.6	67709.8
ko:K01874	methionyl-tRNA synthetase [EC:6.1.1.10]	50761.5	72165.4	61696.2	65884	69539.4	68331.6
ko:K01875	seryl-tRNA synthetase [EC:6.1.1.11]	50145.6	71874.2	61730.6	64995.3	70346.8	67917.7
ko:K01876	aspartyl-tRNA synthetase [EC:6.1.1.12]	59153.7	73785.7	62545.6	75999.2	70217.8	69927.2
ko:K01878	glycyl-tRNA synthetase alpha chain [EC:6.1.1.14]	46151.5	66658.3	59453.7	58988.7	67859.5	65047.1
ko:K01879	glycyl-tRNA synthetase beta chain [EC:6.1.1.14]	46151.5	66665.3	59453.7	58988.7	67859.5	65047.1
ko:K01880	glycyl-tRNA synthetase [EC:6.1.1.14]	3646.76	5093.94	2167.8	5759.93	1324.13	2662.69
ko:K01881	prolyl-tRNA synthetase [EC:6.1.1.15]	50233.6	72244	62099.1	64909.6	69379.9	67864
ko:K01883	cysteinyl-tRNA synthetase [EC:6.1.1.16]	49798.2	71999.9	62092.5	64846.2	69254.6	67784.8
ko:K01884	cysteinyl-tRNA synthetase, unknown class [EC:6.1.1.16]	0	116.75	38.9	0	3	0
ko:K01885	glutamyl-tRNA synthetase [EC:6.1.1.17]	21209	10045	9543.06	26650.3	3475.81	5630.43
ko:K01886	glutaminyl-tRNA synthetase [EC:6.1.1.18]	4345.52	4594.31	5079.76	5780.55	1665.11	2526.24
ko:K01887	arginyl-tRNA synthetase [EC:6.1.1.19]	50222.5	71841.4	61891.3	65378.7	69464.6	67845.5
ko:K01889	phenylalanyl-tRNA synthetase alpha chain [EC:6.1.1.20]	49798.2	71711.3	61620.7	64750.6	69183.6	67709.8
ko:K01890	phenylalanyl-tRNA synthetase beta chain [EC:6.1.1.20]	49803.2	71673.3	61603.5	64748.6	69183.6	67709.8
ko:K01892	histidyl-tRNA synthetase [EC:6.1.1.21]	50157.6	71935	61882.8	65336.8	69279.2	67995.4
ko:K01893	asparaginyl-tRNA synthetase [EC:6.1.1.22]	41659.7	69003.3	56526.8	55066.3	68142.2	66424.7
ko:K01894	glutamyl-Q tRNA(Asp) synthetase [EC:6.1.1.-]	9255.72	856.28	3736.83	8705.7	791.7	877.36
ko:K01895	acetyl-CoA synthetase [EC:6.2.1.1]	17105.4	5828.77	12484	19131.6	2676.68	3240.4
ko:K01896	medium-chain acyl-CoA synthetase [EC:6.2.1.2]	NA	NA	NA	NA	NA	NA
ko:K01897	long-chain acyl-CoA synthetase [EC:6.2.1.3]	7870.06	12472.5	16960.2	12180.1	4657.7	6634.67
ko:K01899	succinyl-CoA synthetase alpha subunit [EC:6.2.1.4 6.2.1.5]	0	0	9	0	0	0
ko:K01900	succinyl-CoA synthetase beta subunit [EC:6.2.1.4 6.2.1.5]	0	0	9	0	0	0
ko:K01902	succinyl-CoA synthetase alpha subunit [EC:6.2.1.5]	1252.8	4841.73	7770.73	1162.12	1306.48	1036.89
ko:K01903	succinyl-CoA synthetase beta subunit [EC:6.2.1.5]	1252.8	4689.73	7763.73	1162.12	1286.48	1036.89
ko:K01904	4-coumarate--CoA ligase [EC:6.2.1.12]	NA	NA	NA	NA	NA	NA
ko:K01905	acetate---CoA ligase (ADP-forming) subunit alpha [EC:6.2.1.13]	167.5	84	7	212	64	103
ko:K01906	6-carboxyhexanoate--CoA ligase [EC:6.2.1.14]	898.6	1412.59	1072	1230	686.5	583.6
ko:K01907	acetoacetyl-CoA synthetase [EC:6.2.1.16]	71.22	223.5	1124.71	217.11	171	198
ko:K01908	propionyl-CoA synthetase [EC:6.2.1.17]	7576.4	262.33	1020.22	8583.74	706.34	802.98
ko:K01909	long-chain-fatty-acid--[acyl-carrier-protein] ligase [EC:6.2.1.20]	0	37.5	4	10	3	0
ko:K01910	[citrate (pro-3S)-lyase] ligase [EC:6.2.1.22]	19860.9	6476.24	6066.6	37336.7	49989.2	43560.4
ko:K01911	O-succinylbenzoic acid---CoA ligase [EC:6.2.1.26]	16181.8	43232.8	39162.4	12200.2	16585.3	14383.6
ko:K01912	phenylacetate-CoA ligase [EC:6.2.1.30]	3693.51	3027.55	2645.42	2676.53	792.86	1379.32
ko:K01913	acetate/butyrate---CoA ligase [EC:6.2.1.1 6.2.1.2]	NA	NA	NA	NA	NA	NA
ko:K01914	aspartate--ammonia ligase [EC:6.3.1.1]	30635.3	59377	47594.9	50466.5	57373.4	60978.4
ko:K01915	glutamine synthetase [EC:6.3.1.2]	55266.1	77245.8	69207	73690.6	70799.3	70654.1
ko:K01916	NAD+ synthase [EC:6.3.1.5]	45703.1	68278.2	60279.1	58780	68146.8	65295.2
ko:K01917	glutathionylspermidine synthase [EC:6.3.1.8]	NA	NA	NA	NA	NA	NA
ko:K01918	pantoate--beta-alanine ligase [EC:6.3.2.1]	10849.8	6107.51	7671.85	13394	4943.9	4404.79
ko:K01919	glutamate--cysteine ligase [EC:6.3.2.2]	43037	116553	106221	42339.7	53485.8	43682.2
ko:K01920	glutathione synthase [EC:6.3.2.3]	7756.41	1777.61	5032.45	8613.6	779.77	810.53
ko:K01921	D-alanine-D-alanine ligase [EC:6.3.2.4]	50537.4	72698.3	62281.5	65758.7	70070	68322.1
ko:K01922	phosphopantothenate---cysteine ligase (ATP) [EC:6.3.2.51]	NA	NA	NA	NA	NA	NA
ko:K01923	phosphoribosylaminoimidazole-succinocarboxamide synthase [EC:6.3.2.6]	38049.2	60320.1	52792.4	29857	25875.6	24873.2
ko:K01924	UDP-N-acetylmuramate--alanine ligase [EC:6.3.2.8]	49994	72079.8	62269.9	65145.6	69472.4	68002.9
ko:K01925	UDP-N-acetylmuramoylalanine--D-glutamate ligase [EC:6.3.2.9]	49835.3	71554.1	61581.5	64771.2	69183.6	67719.8
ko:K01926	redox-sensing transcriptional repressor	42300.8	68050.7	54538.3	55381.7	68415	66764.3
ko:K01928	UDP-N-acetylmuramoyl-L-alanyl-D-glutamate--2,6-diaminopimelate ligase [EC:6.3.2.13]	90168.3	168133	143903	123910	139956	136860
ko:K01929	UDP-N-acetylmuramoyl-tripeptide--D-alanyl-D-alanine ligase [EC:6.3.2.10]	50202.6	72001.8	61939	64969.8	69215.1	67777.1
ko:K01930	folylpolyglutamate synthase [EC:6.3.2.17]	NA	NA	NA	NA	NA	NA
ko:K01931	protein neuralized [EC:2.3.2.27]	NA	NA	NA	NA	NA	NA
ko:K01932	gamma-polyglutamate synthase [EC:6.3.2.-]	458.11	1297.22	1113.89	331.89	267.67	298
ko:K01933	phosphoribosylformylglycinamidine cyclo-ligase [EC:6.3.3.1]	36079.6	59429.7	52719.7	28988.1	25741.6	24481.9
ko:K01934	5-formyltetrahydrofolate cyclo-ligase [EC:6.3.3.2]	50011.9	72712.3	63363.5	64992.9	69201.6	67741.9
ko:K01935	dethiobiotin synthetase [EC:6.3.3.3]	9397.03	4158.75	7193.57	10684.8	1804.54	1669.98
ko:K01937	CTP synthase [EC:6.3.4.2]	49809.7	71277.5	61700.6	64681.4	69131.2	67661.4
ko:K01938	formate--tetrahydrofolate ligase [EC:6.3.4.3]	46492	70082.8	57865	56123.7	68101.9	66624.8
ko:K01939	adenylosuccinate synthase [EC:6.3.4.4]	50606.6	71420.3	61648.6	66664.4	69372.5	68315
ko:K01940	argininosuccinate synthase [EC:6.3.4.5]	24226.7	59876.1	52653.6	27362.9	21326.3	20773.9
ko:K01941	urea carboxylase [EC:6.3.4.6]	963.48	504.51	1797.57	7162.75	562.17	268.63
ko:K01942	biotin---protein ligase [EC:6.3.4.9 6.3.4.10 6.3.4.11 6.3.4.15]	NA	NA	NA	NA	NA	NA
ko:K01945	phosphoribosylamine---glycine ligase [EC:6.3.4.13]	47867.4	62523.6	54587.4	36154.4	63300.5	62079.4
ko:K01946	acetyl-CoA carboxylase / biotin carboxylase 2 [EC:6.4.1.2 6.3.4.14 2.1.3.15]	NA	NA	NA	NA	NA	NA
ko:K01947	biotin---[acetyl-CoA-carboxylase] ligase / type III pantothenate kinase [EC:6.3.4.15 2.7.1.33]	54.17	276.75	435.8	46.67	16.83	37.5
ko:K01948	carbamoyl-phosphate synthase (ammonia) [EC:6.3.4.16]	NA	NA	NA	NA	NA	NA
ko:K01949	glutamate---methylamine ligase [EC:6.3.4.12]	221	8	36	1786	98	50
ko:K01950	NAD+ synthase (glutamine-hydrolysing) [EC:6.3.5.1]	11671.7	4506.99	4247.4	14966	1514.07	3448.11
ko:K01951	GMP synthase (glutamine-hydrolysing) [EC:6.3.5.2]	51509.8	77793.2	68123.8	67814.6	70333.3	70170.8
ko:K01952	phosphoribosylformylglycinamidine synthase [EC:6.3.5.3]	98848.5	149172	132583	71982.5	67282.1	64497.4
ko:K01953	asparagine synthase (glutamine-hydrolysing) [EC:6.3.5.4]	44247.4	90355.2	77104.8	63423.4	66685.4	65986.2
ko:K01954	carbamoyl-phosphate synthase [EC:6.3.5.5]	NA	NA	NA	NA	NA	NA
ko:K01955	carbamoyl-phosphate synthase large subunit [EC:6.3.5.5]	80448.3	124008	105398	112756	128815	120527
ko:K01956	carbamoyl-phosphate synthase small subunit [EC:6.3.5.5]	79690.9	118410	102653	111423	128031	119511
ko:K01957	N-3-fumaroyl-(S)-2,3-diaminopropanoate amidotransferase [EC:6.3.5.-]	NA	NA	NA	NA	NA	NA
ko:K01958	pyruvate carboxylase [EC:6.4.1.1]	11385.7	5574.33	4776.84	4821.43	7857.19	5530.98
ko:K01959	pyruvate carboxylase subunit A [EC:6.4.1.1]	20.9	68.67	694.27	3	0	0
ko:K01960	pyruvate carboxylase subunit B [EC:6.4.1.1]	112	760.05	742.21	242.09	218.68	203.55
ko:K01961	acetyl-CoA carboxylase, biotin carboxylase subunit [EC:6.4.1.2 6.3.4.14]	46195.9	96630.4	87248.9	66628	41431	38385.5
ko:K01962	acetyl-CoA carboxylase carboxyl transferase subunit alpha [EC:6.4.1.2 2.1.3.15]	41443.7	60085.8	53558.5	61865.2	35764.4	34164.9
ko:K01963	acetyl-CoA carboxylase carboxyl transferase subunit beta [EC:6.4.1.2 2.1.3.15]	39849.8	59438.9	53489.8	59055.4	35292.2	33138.3
ko:K01964	acetyl-CoA/propionyl-CoA carboxylase [EC:6.4.1.2 6.4.1.3]	NA	NA	NA	NA	NA	NA
ko:K01965	propionyl-CoA carboxylase alpha chain [EC:6.4.1.3]	75.5	185	149.8	191.56	169.77	106.31
ko:K01966	propionyl-CoA carboxylase beta chain [EC:6.4.1.3 2.1.3.15]	548.16	2826.72	2068.5	751.6	860.23	765.56
ko:K01968	3-methylcrotonyl-CoA carboxylase alpha subunit [EC:6.4.1.4]	45.54	176.83	3396.97	79	35.17	43.51
ko:K01969	3-methylcrotonyl-CoA carboxylase beta subunit [EC:6.4.1.4]	41.37	164	2844.5	103	48.5	62.34
ko:K01970	acyl-CoA carboxylase subunit beta [EC:6.4.1.-]	NA	NA	NA	NA	NA	NA
ko:K01971	bifunctional non-homologous end joining protein LigD [EC:6.5.1.1]	808.62	2704.66	3260.2	1097.66	904.95	958.76
ko:K01972	DNA ligase (NAD+) [EC:6.5.1.2]	50839.3	73325.7	62519.1	65025.6	69469.8	67843.4
ko:K01973	RNA-editing ligase [EC:6.5.1.3]	NA	NA	NA	NA	NA	NA
ko:K01974	RNA 3'-terminal phosphate cyclase (ATP) [EC:6.5.1.4]	130.72	35.33	76.86	42	259.71	57.96
ko:K01975	RNA 2',3'-cyclic 3'-phosphodiesterase [EC:3.1.4.58]	8339.58	2234.12	2752.83	9174.44	1184.1	1320.17
ko:K01977	16S ribosomal RNA	NA	NA	NA	NA	NA	NA
ko:K01978	M1 RNA	NA	NA	NA	NA	NA	NA
ko:K01979	small subunit ribosomal RNA	NA	NA	NA	NA	NA	NA
ko:K01980	23S ribosomal RNA	NA	NA	NA	NA	NA	NA
ko:K01981	large subunit ribosomal RNA, 5S	NA	NA	NA	NA	NA	NA
ko:K01982	large subunit ribosomal RNA	NA	NA	NA	NA	NA	NA
ko:K01983	SRP RNA	NA	NA	NA	NA	NA	NA
ko:K01984	large subunit ribosomal RNA, 4.5S	NA	NA	NA	NA	NA	NA
ko:K01985	5S ribosomal RNA	NA	NA	NA	NA	NA	NA
ko:K01986	large subunit ribosomal RNA, 5.8S	NA	NA	NA	NA	NA	NA
ko:K01988	lactosylceramide 4-alpha-galactosyltransferase [EC:2.4.1.228]	NA	NA	NA	NA	NA	NA
ko:K01989	putative ABC transport system substrate-binding protein	48163.8	72459.8	58700.5	60388.8	72974.2	74151.6
ko:K01990	ABC-2 type transport system ATP-binding protein	253838	370360	292832	244223	381566	324899
ko:K01991	polysaccharide biosynthesis/export protein	860.92	2372.84	4750.28	2248.81	733.73	335.7
ko:K01992	ABC-2 type transport system permease protein	217229	304595	246664	209013	314210	259086
ko:K01993	HlyD family secretion protein	8171.84	1810.11	4765.32	3719.16	1422.62	1278.8
ko:K01994	LuxR family transcriptional regulator, transcriptional regulator of spore coat protein	671.4	1591.43	1375.81	639.67	541.83	593.46
ko:K01995	branched-chain amino acid transport system ATP-binding protein	6036.94	16892.1	14713.1	7008.88	7016.99	4802.18
ko:K01996	branched-chain amino acid transport system ATP-binding protein	6034.2	16611.8	14565.2	6904.52	6708.08	4544.51
ko:K01997	branched-chain amino acid transport system permease protein	7987.5	25843.1	21442.6	7274.4	8764.56	4831.86
ko:K01998	branched-chain amino acid transport system permease protein	6199.82	17833.3	17187.2	7156.25	6990.6	4816.05
ko:K01999	branched-chain amino acid transport system substrate-binding protein	7079.82	18199.5	17115.4	7893.39	7883.76	5413.36
ko:K02000	glycine betaine/proline transport system ATP-binding protein [EC:7.6.2.9]	11121	11633	12162.1	5170.38	9356.04	4811.46
ko:K02001	glycine betaine/proline transport system permease protein	12745.7	18997.5	18468.1	5678.19	13929.7	5258.38
ko:K02002	glycine betaine/proline transport system substrate-binding protein	19132	12739	16803.4	13864.1	10261.3	5726.4
ko:K02003	putative ABC transport system ATP-binding protein	208090	314430	253076	256790	306901	290451
ko:K02004	putative ABC transport system permease protein	244890	326280	263250	279462	384381	367836
ko:K02005	HlyD family secretion protein	22413.9	23470.4	18301.5	14791.9	14030.5	20148.9
ko:K02006	cobalt/nickel transport system ATP-binding protein	6631.96	5843.43	3626.16	3645.24	3801.11	7435.71
ko:K02007	cobalt/nickel transport system permease protein	5578.96	5560.74	3432.48	2607.07	3538.36	6941.54
ko:K02008	cobalt/nickel transport system permease protein	5551.46	5472.99	3431.98	2600.07	3471.36	6922.54
ko:K02009	cobalt/nickel transport protein	4578.15	1162.35	565.04	1243.64	1630.08	5827.28
ko:K02010	iron(III) transport system ATP-binding protein [EC:7.2.2.7]	38817.1	34817.3	30184.2	44419.2	67067.9	61438
ko:K02011	iron(III) transport system permease protein	3291.92	5374.2	7318.87	2608.46	2052.58	1442.78
ko:K02012	iron(III) transport system substrate-binding protein	3232.51	6496.77	8869.82	1926.96	2122.46	1397.02
ko:K02013	iron complex transport system ATP-binding protein [EC:7.2.2.-]	46679.6	81739.3	75261.5	40747.3	41972.3	22417.1
ko:K02014	iron complex outermembrane recepter protein	79352.5	18625.2	43006.4	87291.5	7437.06	13473.6
ko:K02015	iron complex transport system permease protein	52859.9	95371.1	87076.2	45025	51529	24245
ko:K02016	iron complex transport system substrate-binding protein	47986.8	81184.9	76336.7	41697.4	38606.6	21807.9
ko:K02017	molybdate transport system ATP-binding protein [EC:7.3.2.5]	4060.39	3919.98	6244.77	5359.53	1010.9	2220.01
ko:K02018	molybdate transport system permease protein	4519.17	5365.83	7782.75	5888.12	1552.83	2914.01
ko:K02019	molybdate transport system regulatory protein	11686.8	2945.88	4250.15	11159.5	1101.08	1570.83
ko:K02020	molybdate transport system substrate-binding protein	4918.39	5727.65	8364.92	5826.87	1581.19	2910.36
ko:K02021	putative ABC transport system ATP-binding protein	33205.7	28432.6	21786.3	41560.3	61195.5	55166.4
ko:K02022	HlyD family secretion protein	7062.53	823.9	3281.67	1407.6	510.58	608.86
ko:K02024	maltoporin	527.09	150.29	1504.2	21.43	279	42.29
ko:K02025	multiple sugar transport system permease protein	36797.7	36177.2	22234.7	59321.9	60689.1	54630.7
ko:K02026	multiple sugar transport system permease protein	34241.7	31304.9	18083.8	56285	50281.6	51985.7
ko:K02027	multiple sugar transport system substrate-binding protein	65810.8	52077.3	33745.3	101877	137563	135455
ko:K02028	polar amino acid transport system ATP-binding protein [EC:7.4.2.1]	178899	278881	238528	236749	293119	274417
ko:K02029	polar amino acid transport system permease protein	201565	311742	273917	252678	345772	308220
ko:K02030	polar amino acid transport system substrate-binding protein	224847	382709	329461	280775	348436	308625
ko:K02031	peptide/nickel transport system ATP-binding protein	41648.8	34172.8	33141.7	62140.4	57553.5	53224.4
ko:K02032	peptide/nickel transport system ATP-binding protein	38795.4	29117	28088.4	60155.2	56000	51454.1
ko:K02033	peptide/nickel transport system permease protein	43661.3	28578.5	24076.7	66831.7	57457.9	53957.5
ko:K02034	peptide/nickel transport system permease protein	64178	42443.7	35466.6	103822	105680	97912.3
ko:K02035	peptide/nickel transport system substrate-binding protein	208752	98346	79911.8	252694	363929	326436
ko:K02036	phosphate transport system ATP-binding protein [EC:7.3.2.1]	83141.3	102467	85444.1	106658	140808	119170
ko:K02037	phosphate transport system permease protein	51480	72784.9	62775.8	66051.1	76559.7	69361.8
ko:K02038	phosphate transport system permease protein	51536	75139.4	64322.1	66160.1	76675.7	69373.8
ko:K02039	phosphate transport system protein	55028.4	67307.8	58729.2	65229.9	77631.4	68570.9
ko:K02040	phosphate transport system substrate-binding protein	68931.1	77731.2	68232	79253.7	82790.8	74802.2
ko:K02041	phosphonate transport system ATP-binding protein [EC:7.3.2.2]	26932.2	19449.5	17197.5	38943.3	51301.7	47460.9
ko:K02042	phosphonate transport system permease protein	53664.9	37483	32211.6	77509.9	102399	94735.7
ko:K02043	GntR family transcriptional regulator, phosphonate transport system regulatory protein	1600.4	109.86	433.47	152.29	101.86	78.71
ko:K02044	phosphonate transport system substrate-binding protein	50862.8	28655	24880.8	76931.6	98356.1	93993.9
ko:K02045	sulfate/thiosulfate transport system ATP-binding protein [EC:7.3.2.3]	10795.1	1722.33	4822.68	10430	1241.85	1450.04
ko:K02046	sulfate/thiosulfate transport system permease protein	8814.85	1612.58	4709.39	9680.63	961.35	1190.04
ko:K02047	sulfate/thiosulfate transport system permease protein	8814.85	1612.58	4709.39	9680.63	961.35	1190.04
ko:K02048	sulfate/thiosulfate transport system substrate-binding protein	9316.3	1789.68	7051.82	11270.3	1304.9	1346.97
ko:K02049	NitT/TauT family transport system ATP-binding protein	30532.3	11943.1	11273	38391.4	7845.27	8322.67
ko:K02050	NitT/TauT family transport system permease protein	32936.4	18558.4	17328.5	37911.2	12379.6	7530.15
ko:K02051	NitT/TauT family transport system substrate-binding protein	37098.7	16906.2	14744.1	43656.9	18564.8	9080.97
ko:K02052	putative spermidine/putrescine transport system ATP-binding protein	12560.3	4837.38	8365.62	16816.3	4271.81	2599.77
ko:K02053	putative spermidine/putrescine transport system permease protein	2882.74	4062.15	7600.09	4271.92	2484.93	1137.3
ko:K02054	putative spermidine/putrescine transport system permease protein	2904.32	3910.15	7035.82	4454.13	2487.77	934.96
ko:K02055	putative spermidine/putrescine transport system substrate-binding protein	10543.7	7503.96	11827	13095.8	3193.87	1872.05
ko:K02056	simple sugar transport system ATP-binding protein [EC:7.5.2.-]	35292.8	29547.6	23574.8	47997.7	54457.2	51259.4
ko:K02057	simple sugar transport system permease protein	68069.6	58536.4	43829.7	95753.7	105775	102175
ko:K02058	simple sugar transport system substrate-binding protein	87940.3	42018.2	33592.9	65654.7	111313	107113
ko:K02062	thiamine transport system ATP-binding protein	417.98	575.96	1297.93	21.43	279	42.29
ko:K02063	thiamine transport system permease protein	484.98	818.21	1529.93	117.43	439	126.29
ko:K02064	thiamine transport system substrate-binding protein	417.98	810.21	1529.93	21.43	279	42.29
ko:K02065	phospholipid/cholesterol/gamma-HCH transport system ATP-binding protein	22876.8	4660.8	8656.12	26252	1961.55	2520.87
ko:K02066	phospholipid/cholesterol/gamma-HCH transport system permease protein	22884.8	4695.47	8934.59	26268	1976.55	2528.87
ko:K02067	phospholipid/cholesterol/gamma-HCH transport system substrate-binding protein	29869.8	5653.8	9580.92	29546	5897.55	6266.87
ko:K02068	putative ABC transport system ATP-binding protein	26783.6	16236.5	13681.8	11283.9	45564.2	42499.9
ko:K02069	putative ABC transport system permease protein	31381.5	19852	17173.3	12063.9	52103.2	44512.1
ko:K02071	D-methionine transport system ATP-binding protein	53723.1	73176.7	65302.2	62121.8	82290.3	67121.3
ko:K02072	D-methionine transport system permease protein	58972.6	76948	68877.1	62755.7	87314.4	69133.9
ko:K02073	D-methionine transport system substrate-binding protein	88846.9	167020	151220	87961.1	105455	100749
ko:K02074	zinc/manganese transport system ATP-binding protein	61933.8	85143.9	72301.1	65167.8	77314.6	73295.6
ko:K02075	zinc/manganese transport system permease protein	43019.6	55991.1	48716.8	56175.5	63847.2	62507.7
ko:K02076	Fur family transcriptional regulator, zinc uptake regulator	13033.3	42245.2	37375.9	10696.7	17126.3	16088.8
ko:K02077	zinc/manganese transport system substrate-binding protein	61825.9	58060.2	49745.2	63529.1	106806	103182
ko:K02078	acyl carrier protein	75818.4	130508	115254	122220	99412.6	96630.6
ko:K02079	N-acetylgalactosamine-6-phosphate deacetylase [EC:3.5.1.25]	381.27	90.29	552.69	21.43	279	42.29
ko:K02080	galactosamine-6-phosphate isomerase [EC:5.3.1.-]	206.79	63.86	158.57	45.29	303.57	72
ko:K02081	DeoR family transcriptional regulator, aga operon transcriptional repressor	840.33	1428.77	839.69	552.28	686.78	578.69
ko:K02082	tagatose-6-phosphate ketose/aldose isomerase [EC:5.-.-.-]	3113.14	12702.4	8954.08	789.89	1121.17	959.38
ko:K02083	allantoate deiminase [EC:3.5.3.9]	9206.31	2979.72	2891.61	8283.56	6241.1	1525.44
ko:K02084	apoptotic protease-activating factor	NA	NA	NA	NA	NA	NA
ko:K02085	adenomatosis polyposis coli protein	NA	NA	NA	NA	NA	NA
ko:K02086	DNA replication protein	38713.5	65132.3	53860.3	51632.7	67073	64657.4
ko:K02087	cyclin-dependent kinase 1 [EC:2.7.11.22 2.7.11.23]	NA	NA	NA	NA	NA	NA
ko:K02088	cyclin-dependent kinase 3 [EC:2.7.11.22]	NA	NA	NA	NA	NA	NA
ko:K02089	cyclin-dependent kinase 4 [EC:2.7.11.22]	NA	NA	NA	NA	NA	NA
ko:K02090	cyclin-dependent kinase 5 [EC:2.7.11.22]	NA	NA	NA	NA	NA	NA
ko:K02091	cyclin-dependent kinase 6 [EC:2.7.11.22]	NA	NA	NA	NA	NA	NA
ko:K02092	allophycocyanin alpha subunit	NA	NA	NA	NA	NA	NA
ko:K02093	allophycocyanin beta subunit	NA	NA	NA	NA	NA	NA
ko:K02094	phycobilisome core linker protein	NA	NA	NA	NA	NA	NA
ko:K02095	allophycocyanin-B	NA	NA	NA	NA	NA	NA
ko:K02096	phycobilisome core-membrane linker protein	0	0	0	20.67	0	23.67
ko:K02097	phycobilisome core component	NA	NA	NA	NA	NA	NA
ko:K02098	spire	NA	NA	NA	NA	NA	NA
ko:K02099	AraC family transcriptional regulator, arabinose operon regulatory protein	1919.76	1799.87	1081.37	2646.21	671.17	1040.06
ko:K02100	MFS transporter, SP family, arabinose:H+ symporter	2085.23	4726.87	4325.86	1747.02	6092.21	1709.48
ko:K02101	arabinose operon protein AraL	102	956	854	286	232	268
ko:K02103	GntR family transcriptional regulator, arabinose operon transcriptional repressor	17911.8	6990.89	4817.64	6680.59	14223.1	14701.5
ko:K02104	protein giant-lens (argos)	NA	NA	NA	NA	NA	NA
ko:K02105	catenin beta 1	NA	NA	NA	NA	NA	NA
ko:K02106	short-chain fatty acids transporter	263.08	583.93	2131.29	115.6	313.54	122.42
ko:K02107	V/A-type H+/Na+-transporting ATPase subunit G/H	580.57	314.58	584.65	543.23	157.17	237
ko:K02108	F-type H+-transporting ATPase subunit a	51582	71253.7	61594.2	67531.8	69319.1	68846.5
ko:K02109	F-type H+-transporting ATPase subunit b	58249.9	72988.5	63693.6	75433.4	70066.1	69532.8
ko:K02110	F-type H+-transporting ATPase subunit c	51732	71233.7	61589.3	67875.2	69319.1	68867.3
ko:K02111	F-type H+/Na+-transporting ATPase subunit alpha [EC:7.1.2.2 7.2.2.1]	51582	71372.7	61625.6	67531.8	69319.1	68846.5
ko:K02112	F-type H+/Na+-transporting ATPase subunit beta [EC:7.1.2.2 7.2.2.1]	51582	71199.8	61548.9	67533	69330	68854.8
ko:K02113	F-type H+-transporting ATPase subunit delta	50656	71305.5	62468.5	65667.7	69193.1	68124.9
ko:K02114	F-type H+-transporting ATPase subunit epsilon	50807	71033	61655.7	66667.2	69310	68639.4
ko:K02115	F-type H+-transporting ATPase subunit gamma	51591	71175.7	61656.6	67580.8	69322	68862.6
ko:K02116	ATP synthase protein I	8479.74	4312.5	7600.72	9393.83	1473.98	1593.53
ko:K02117	V/A-type H+/Na+-transporting ATPase subunit A [EC:7.1.2.2 7.2.2.1]	3238.63	2966.1	1882.67	3528.51	636.81	1403.97
ko:K02118	V/A-type H+/Na+-transporting ATPase subunit B	3238.63	2966.1	1865.17	3517.08	633.81	1403.97
ko:K02119	V/A-type H+/Na+-transporting ATPase subunit C	3178.26	2838.85	1816.67	3375.33	563.84	1304.67
ko:K02120	V/A-type H+/Na+-transporting ATPase subunit D	3200.96	2957.1	1865.17	3446.41	633.81	1363.64
ko:K02121	V/A-type H+/Na+-transporting ATPase subunit E	1650.19	2179.32	1468.52	1319.42	264.31	439.04
ko:K02122	V/A-type H+/Na+-transporting ATPase subunit F	3186.26	2866.6	1830.17	3383.73	563.84	1317.27
ko:K02123	V/A-type H+/Na+-transporting ATPase subunit I	3238.63	2966.1	1865.17	3511.08	633.81	1403.97
ko:K02124	V/A-type H+/Na+-transporting ATPase subunit K	3200.96	2957.1	1865.17	3440.41	633.81	1363.64
ko:K02125	F-type H+-transporting ATPase subunit 8	NA	NA	NA	NA	NA	NA
ko:K02126	F-type H+-transporting ATPase subunit a	NA	NA	NA	NA	NA	NA
ko:K02127	F-type H+-transporting ATPase subunit b	NA	NA	NA	NA	NA	NA
ko:K02128	F-type H+-transporting ATPase subunit c	NA	NA	NA	NA	NA	NA
ko:K02129	F-type H+-transporting ATPase subunit e	NA	NA	NA	NA	NA	NA
ko:K02130	F-type H+-transporting ATPase subunit f	NA	NA	NA	NA	NA	NA
ko:K02131	F-type H+-transporting ATPase subunit 6	NA	NA	NA	NA	NA	NA
ko:K02132	F-type H+-transporting ATPase subunit alpha	NA	NA	NA	NA	NA	NA
ko:K02133	F-type H+-transporting ATPase subunit beta [EC:7.1.2.2]	NA	NA	NA	NA	NA	NA
ko:K02134	F-type H+-transporting ATPase subunit delta	NA	NA	NA	NA	NA	NA
ko:K02135	F-type H+-transporting ATPase subunit epsilon	NA	NA	NA	NA	NA	NA
ko:K02136	F-type H+-transporting ATPase subunit gamma	NA	NA	NA	NA	NA	NA
ko:K02137	F-type H+-transporting ATPase subunit O	NA	NA	NA	NA	NA	NA
ko:K02138	F-type H+-transporting ATPase subunit d	NA	NA	NA	NA	NA	NA
ko:K02139	F-type H+-transporting ATPase subunit f	NA	NA	NA	NA	NA	NA
ko:K02140	F-type H+-transporting ATPase subunit g	NA	NA	NA	NA	NA	NA
ko:K02141	F-type H+-transporting ATPase subunit h	NA	NA	NA	NA	NA	NA
ko:K02142	F-type H+-transporting ATPase subunit j	NA	NA	NA	NA	NA	NA
ko:K02143	F-type H+-transporting ATPase subunit k	NA	NA	NA	NA	NA	NA
ko:K02144	V-type H+-transporting ATPase subunit H	NA	NA	NA	NA	NA	NA
ko:K02145	V-type H+-transporting ATPase subunit A [EC:7.1.2.2]	NA	NA	NA	NA	NA	NA
ko:K02146	V-type H+-transporting ATPase subunit d	NA	NA	NA	NA	NA	NA
ko:K02147	V-type H+-transporting ATPase subunit B	NA	NA	NA	NA	NA	NA
ko:K02148	V-type H+-transporting ATPase subunit C	NA	NA	NA	NA	NA	NA
ko:K02149	V-type H+-transporting ATPase subunit D	NA	NA	NA	NA	NA	NA
ko:K02150	V-type H+-transporting ATPase subunit E	NA	NA	NA	NA	NA	NA
ko:K02151	V-type H+-transporting ATPase subunit F	NA	NA	NA	NA	NA	NA
ko:K02152	V-type H+-transporting ATPase subunit G	NA	NA	NA	NA	NA	NA
ko:K02153	V-type H+-transporting ATPase subunit e	NA	NA	NA	NA	NA	NA
ko:K02154	V-type H+-transporting ATPase subunit a	NA	NA	NA	NA	NA	NA
ko:K02155	V-type H+-transporting ATPase 16kDa proteolipid subunit	NA	NA	NA	NA	NA	NA
ko:K02156	aubergine	NA	NA	NA	NA	NA	NA
ko:K02157	axin 1	NA	NA	NA	NA	NA	NA
ko:K02158	Bcl-2-antagonist of cell death	NA	NA	NA	NA	NA	NA
ko:K02159	apoptosis regulator BAX	NA	NA	NA	NA	NA	NA
ko:K02160	acetyl-CoA carboxylase biotin carboxyl carrier protein	49168	64040.8	58056.6	59044.6	38335.6	34217.8
ko:K02161	apoptosis regulator Bcl-2	NA	NA	NA	NA	NA	NA
ko:K02162	hematopoietic Bcl-2-related protein A1	NA	NA	NA	NA	NA	NA
ko:K02163	apoptosis regulator BCL-W	NA	NA	NA	NA	NA	NA
ko:K02164	nitric oxide reductase NorE protein	0	24	330	0	9	0
ko:K02165	dickkopf	NA	NA	NA	NA	NA	NA
ko:K02166	secreted frizzled-related protein 1	NA	NA	NA	NA	NA	NA
ko:K02167	TetR/AcrR family transcriptional regulator, transcriptional repressor of bet genes	28.94	53	1145.16	8.57	16.57	17.84
ko:K02168	choline/glycine/proline betaine transport protein	136.79	1391.33	5852.35	118.97	377.16	291.85
ko:K02169	malonyl-CoA O-methyltransferase [EC:2.1.1.197]	7944.65	2173.37	5317.86	8835.39	963.69	955.68
ko:K02170	pimeloyl-[acyl-carrier protein] methyl ester esterase [EC:3.1.1.85]	7772.95	1659.37	4573.81	8554.63	708.32	772.57
ko:K02171	BlaI family transcriptional regulator, penicillinase repressor	32181.9	59731.1	49293.3	48522.4	67724.5	61233.6
ko:K02172	bla regulator protein blaR1	1506.98	5399.21	237.31	2438.66	301.59	922.44
ko:K02173	putative kinase	296.91	85.1	46.65	115.81	259.14	95.08
ko:K02174	broad-complex core protein	NA	NA	NA	NA	NA	NA
ko:K02175	beta-1,3-galactosyltransferase / beta-1,3-N-acetylglucosaminyltransferase [EC:2.4.1.62 2.4.1.-]	NA	NA	NA	NA	NA	NA
ko:K02176	secreted frizzled-related protein 2	NA	NA	NA	NA	NA	NA
ko:K02177	bruno	NA	NA	NA	NA	NA	NA
ko:K02178	checkpoint serine/threonine-protein kinase [EC:2.7.11.1]	NA	NA	NA	NA	NA	NA
ko:K02179	cell cycle arrest protein BUB2	NA	NA	NA	NA	NA	NA
ko:K02180	cell cycle arrest protein BUB3	NA	NA	NA	NA	NA	NA
ko:K02181	cell cycle arrest protein BFA1	NA	NA	NA	NA	NA	NA
ko:K02182	carnitine-CoA ligase [EC:6.2.1.48]	1407.31	5378.43	6064.23	756.59	2019.09	889.75
ko:K02183	calmodulin	NA	NA	NA	NA	NA	NA
[truncated: 21,329 more rows]

## Sheet: S2 - annotated_EC_abundance
PICRUSt2 Supplementary Results:Enzyme Commission numbers
ec_id	description	S19_Fermented_maize	S37_Fermented_Maiz	S38_D_Maize	S4_Ogi	S5_Mawe	S6_Mawe
1.1.1.1	Alcohol dehydrogenase	162316	298782	273784	179083	203675	186259
1.1.1.100	3-oxoacyl-[acyl-carrier-protein] reductase	116688	175622	162439	151369	155559	147551
1.1.1.103	L-threonine 3-dehydrogenase	2035.82	4515.92	3796.53	1036.93	990.5	924.63
1.1.1.105	All-trans-retinol dehydrogenase (NAD(+))	0	2.5	12	24	19	24
1.1.1.108	Carnitine 3-dehydrogenase	27.37	283	736.83	30	14.33	17.51
1.1.1.11	D-arabinitol 4-dehydrogenase	6.71	33.67	151.88	0	0.83	1.17
1.1.1.120	Galactose 1-dehydrogenase (NADP(+))	0	5	16	0	0	0
1.1.1.122	D-threo-aldose 1-dehydrogenase	4438.51	263.22	741.99	430.07	270.3	277.11
1.1.1.127	2-dehydro-3-deoxy-D-gluconate 5-dehydrogenase	5581.86	36260.9	32947.3	9150.9	10600.2	5699.18
1.1.1.130	3-dehydro-L-gulonate 2-dehydrogenase	268.72	70.85	32.62	81	245.71	75.29
1.1.1.132	GDP-mannose 6-dehydrogenase	32	74	1119.8	0	0	0
1.1.1.133	dTDP-4-dehydrorhamnose reductase	41005.4	24583.7	20664	22589.2	49994.6	59410.9
1.1.1.135	GDP-6-deoxy-D-talose 4-dehydrogenase	41	7.67	142	9	1.66	7.34
1.1.1.136	UDP-N-acetylglucosamine 6-dehydrogenase	316.19	904.76	831.64	419.44	329.31	323.32
1.1.1.137	Ribitol-5-phosphate 2-dehydrogenase	429	7710.2	6481.53	341	1209.2	322.8
1.1.1.14	L-iditol 2-dehydrogenase	8761.2	42025.7	35971.7	12066.3	15020.4	10296.5
1.1.1.140	Sorbitol-6-phosphate 2-dehydrogenase	2216.17	1340	914.91	576.91	4435.88	438.84
1.1.1.145	3-beta-hydroxy-Delta(5)-steroid dehydrogenase	0	301.92	369.08	31	34	44
1.1.1.157	3-hydroxybutyryl-CoA dehydrogenase	13605.4	46051.6	41879.5	14181.7	19744.9	23330.4
1.1.1.159	7-alpha-hydroxysteroid dehydrogenase	948.56	1280.33	945.2	1315.67	335.28	249
1.1.1.16	Galactitol 2-dehydrogenase	1.2	21	216	0	0	0
1.1.1.169	2-dehydropantoate 2-reductase	49072.7	57046.8	52201.5	31496.7	71848.4	62245.1
1.1.1.17	Mannitol-1-phosphate 5-dehydrogenase	6474.4	4709.32	5670.31	31414.4	10568.8	7269.63
1.1.1.173	L-rhamnose 1-dehydrogenase	27	0	52	0	0.83	1.17
1.1.1.175	D-xylose 1-dehydrogenase	0	33	606.12	4	3.83	6.17
1.1.1.178	3-hydroxy-2-methylbutyryl-CoA dehydrogenase	0	0	9	0	0	0
1.1.1.18	Inositol 2-dehydrogenase	1914.26	4745.17	5181.79	2008.39	2333.09	1597.81
1.1.1.193	5-amino-6-(5-phosphoribosylamino)uracil reductase	40875.6	51905.8	48789.1	61364	64330.6	59056.4
1.1.1.2	Alcohol dehydrogenase (NADP(+))	331.57	688.19	141.21	488.13	36.53	93.88
1.1.1.202	1,3-propanediol dehydrogenase	9718.33	35458.5	31693.4	8993.65	13988.8	14567.3
1.1.1.203	Uronate dehydrogenase	423.63	1289	2030.43	307.79	257.33	288.17
1.1.1.205	IMP dehydrogenase	57628.4	72155.9	62703.6	67836.7	73622.4	71715.5
1.1.1.206	Tropinone reductase I	8.67	20	142	42	18	18
1.1.1.21	Aldose reductase	0	4	21.8	0	0.83	1.17
1.1.1.215	Gluconate 2-dehydrogenase	983.08	1594.21	4034.17	666.28	825.75	638.22
1.1.1.219	Dihydroflavanol 4-reductase	7749.17	2845.93	3231.07	8711.47	1400.44	804.1
1.1.1.22	UDP-glucose 6-dehydrogenase	11704.1	7635.38	11312.7	5874.72	3885.01	3428.87
1.1.1.23	Histidinol dehydrogenase	15710.6	11259.4	11368.8	16203.3	12616.9	5409.14
1.1.1.25	Shikimate dehydrogenase	30313.3	34465.7	30230.4	52619.2	27251.6	17263.8
1.1.1.251	Galactitol-1-phosphate 5-dehydrogenase	362.69	36.65	54.71	18.03	250.81	36.58
1.1.1.26	Glyoxylate reductase	30485.6	42655.7	38094.3	52774.9	58849.1	56002.4
1.1.1.261	sn-glycerol-1-phosphate dehydrogenase	763.59	1314.93	1064.88	937.04	733.96	812.25
1.1.1.262	4-hydroxythreonine-4-phosphate dehydrogenase	8207.49	2649.77	5264.33	9273.58	816.07	1151.4
1.1.1.264	L-idonate 5-dehydrogenase (NAD(P)(+))	3509.88	5150.03	4352	723.53	7921.21	680.17
1.1.1.267	1-deoxy-D-xylulose-5-phosphate reductoisomerase	12523.1	7916.49	8807.88	15595.4	2749.29	4185.99
1.1.1.27	L-lactate dehydrogenase	123225	239973	205523	166963	220207	224243
1.1.1.271	GDP-L-fucose synthase	707.5	1473.34	720.55	566.66	418.51	226.04
1.1.1.275	(+)-trans-carveol dehydrogenase	0	0	14	0	0	0
1.1.1.276	Serine 3-dehydrogenase (NADP(+))	34	1034.5	1541.71	46	21.83	24.17
1.1.1.28	D-lactate dehydrogenase	61190.3	141086	124659	70408.9	101048	99823.9
1.1.1.281	GDP-4-dehydro-6-deoxy-D-mannose reductase	156.28	465.43	317.7	43.39	11.61	19.05
1.1.1.282	Quinate/shikimate dehydrogenase	322.2	18.43	80.86	116.14	250.14	54.58
1.1.1.284	S-(hydroxymethyl)glutathione dehydrogenase	21799.1	5521.48	9137.56	15187.3	2253.47	2755.38
1.1.1.287	D-arabinitol dehydrogenase (NADP(+))	52.75	0	0	53.75	10.75	58.5
1.1.1.289	Sorbose reductase	1944	114	177	7336	304	261
1.1.1.29	Glycerate dehydrogenase	6322.39	5875.64	6142.12	6029.25	10887.9	3569.45
1.1.1.290	4-phosphoerythronate dehydrogenase	450.05	492.12	2819.3	78.11	351.64	93.83
1.1.1.291	2-hydroxymethylglutarate dehydrogenase	0	2	0	0	0	0
1.1.1.292	1,5-anhydro-D-fructose reductase (1,5-anhydro-D-mannitol-forming)	0	8	13	0	0	0
1.1.1.3	Homoserine dehydrogenase	37902.7	60242.9	53792	34822.6	57704.7	50844.3
1.1.1.30	3-hydroxybutyrate dehydrogenase	310.62	1646.65	2889.93	441.77	302.33	370.97
1.1.1.302	2,5-diamino-6-(ribosylamino)-4(3H)-pyrimidinone 5'-phosphate reductase	2.5	0	0	3	0	0
1.1.1.303	Diacetyl reductase ((R)-acetoin forming)	3357.17	5717.77	5258.8	738.71	7965.19	750.4
1.1.1.304	Diacetyl reductase ((S)-acetoin forming)	34692.6	51642.7	46332.1	24125.2	42714.1	32372.2
1.1.1.305	UDP-glucuronic acid oxidase (UDP-4-keto-hexauronic acid decarboxylating)	431.18	109.29	659.62	21.43	279	42.29
1.1.1.306	S-(hydroxymethyl)mycothiol dehydrogenase	0	439.25	458.33	100.67	85	105
1.1.1.307	D-xylose reductase	539.99	82.29	192.43	46.43	524.71	83.58
1.1.1.308	Sulfopropanediol 3-dehydrogenase	1291.04	496.22	717.42	405.58	291.6	280.17
1.1.1.31	3-hydroxyisobutyrate dehydrogenase	20466.3	44156.9	47333.4	21015.4	19997	15012.9
1.1.1.310	(S)-sulfolactate dehydrogenase	74.2	140.33	17.91	75	14	58.67
1.1.1.312	2-hydroxy-4-carboxymuconate semialdehyde hemiacetal dehydrogenase	12	0	43.8	27	5	9
1.1.1.313	Sulfoacetaldehyde reductase	1503	50.5	84.35	98	58	66
1.1.1.320	Benzil reductase ((S)-benzoin forming)	462.1	1540.54	1361.24	411.81	356.38	359.38
1.1.1.328	Nicotine blue oxidoreductase	30	15	27	9	3	5
1.1.1.333	Decaprenylphospho-beta-D-erythro-pentofuranosid-2-ulose 2-reductase	0	49.25	57.75	0	0	0
1.1.1.335	UDP-N-acetyl-2-amino-2-deoxyglucuronate dehydrogenase	185.97	336.36	451.93	200.85	197.27	180.16
1.1.1.336	UDP-N-acetyl-D-mannosamine dehydrogenase	654.2	1106.86	1622.44	286.58	442.82	224.66
1.1.1.337	L-2-hydroxycarboxylate dehydrogenase (NAD(+))	2.5	0	0	3	0	0
1.1.1.338	(2R)-3-sulfolactate dehydrogenase (NADP(+))	43.2	79	159.43	0	10	0
1.1.1.339	dTDP-6-deoxy-L-talose 4-dehydrogenase (NAD(+))	227	129.33	82	360.67	31	79
1.1.1.34	Hydroxymethylglutaryl-CoA reductase (NADPH)	2.5	4.67	137.67	3	0	0
1.1.1.343	Phosphogluconate dehydrogenase (NAD(+)-dependent, decarboxylating)	60059.7	70711.8	61111.1	61663.1	78845.4	73196.6
1.1.1.346	2,5-didehydrogluconate reductase (2-dehydro-L-gulonate-forming)	62307.8	94318.8	85433.8	92379.3	115618	114990
1.1.1.347	Geraniol dehydrogenase (NAD(+))	0	0	0	0	0.83	1.17
1.1.1.35	3-hydroxyacyl-CoA dehydrogenase	4409.93	2285.9	7931.37	1176.63	1382.83	972.49
1.1.1.350	Ureidoglycolate dehydrogenase (NAD(+))	208.58	1661.63	1449.03	343.57	497.03	315.79
1.1.1.357	3-alpha-hydroxysteroid 3-dehydrogenase	0	0	5.8	0	0	0
1.1.1.36	Acetoacetyl-CoA reductase	1621.51	405.75	962.47	318.2	176.67	179.03
1.1.1.361	Glucose-6-phosphate 3-dehydrogenase	417.12	1219.21	1538.19	329.14	323.71	305.21
1.1.1.363	Glucose-6-phosphate dehydrogenase (NAD(P)(+))	47637.5	63825.1	56782.5	57843.2	65150.8	63474.5
1.1.1.367	UDP-2-acetamido-2,6-beta-L-arabino-hexul-4-ose reductase	227.77	122	8	339.45	67.6	116.2
1.1.1.368	6-hydroxycyclohex-1-ene-1-carbonyl-CoA dehydrogenase	0	8	7	0	0	0
1.1.1.369	D-chiro-inositol 1-dehydrogenase	1914.26	4745.17	5181.79	2008.39	2333.09	1597.81
1.1.1.37	Malate dehydrogenase	1360.73	3866.44	6012.56	1384.26	1442.49	1236.33
1.1.1.370	Scyllo-inositol 2-dehydrogenase (NAD(+))	102	888	782	286	232	268
1.1.1.371	Scyllo-inositol 2-dehydrogenase (NADP(+))	769.18	1342.93	1564.8	683.33	964.88	738.95
1.1.1.373	Sulfolactaldehyde 3-reductase	305.7	18.43	40.41	17.14	250.14	36.58
1.1.1.374	UDP-N-acetylglucosamine 3-dehydrogenase	2.5	0	0	3	0	0
1.1.1.376	L-arabinose 1-dehydrogenase (NAD(P)(+))	0	4	16	0	0.83	1.17
1.1.1.377	L-rhamnose 1-dehydrogenase (NADP(+))	27	0	52	0	0.83	1.17
1.1.1.378	L-rhamnose 1-dehydrogenase (NAD(P)(+))	27	0	52	0	0.83	1.17
1.1.1.38	Malate dehydrogenase (oxaloacetate-decarboxylating)	30787.9	64048.9	58528	50220.6	40920.4	30315.5
1.1.1.380	L-gulonate 5-dehydrogenase	581.56	1265.59	1073.12	421.43	553.83	391.46
1.1.1.381	3-hydroxy acid dehydrogenase	9646.55	1172.11	2680.63	14359	921.7	954.03
1.1.1.384	dTDP-3,4-didehydro-2,6-dideoxy-alpha-D-glucose 3-reductase	327	0	7	362.6	5	191.2
1.1.1.385	Dihydroanticapsin 7-dehydrogenase	778.98	1545.22	1439.56	315.25	272.24	291.5
1.1.1.387	L-serine 3-dehydrogenase (NAD(+))	0	0	133	0	0	0
1.1.1.388	Glucose-6-phosphate dehydrogenase (NAD(+))	406.43	1181	1030	307.79	256.5	287
1.1.1.394	Aurachin B dehydrogenase	0	0	7	0	0	0
1.1.1.396	Bacteriochlorophyllide-a dehydrogenase	4	17	4	11	5	3
1.1.1.399	2-oxoglutarate reductase	46647.1	100252	90116.4	73140.9	87104	66762.7
1.1.1.4	(R,R)-butanediol dehydrogenase	3357.17	5717.77	5258.8	738.71	7965.19	750.4
1.1.1.40	Malate dehydrogenase (oxaloacetate-decarboxylating) (NADP(+))	8315.86	1977.2	7033.28	7556.28	1119.4	960.2
1.1.1.401	2-dehydro-3-deoxy-L-rhamnonate dehydrogenase (NAD(+))	16	11	150	0	0	0
1.1.1.404	Tetrachlorobenzoquinone reductase	25	15	183.8	1344	62	50
1.1.1.405	Ribitol-5-phosphate 2-dehydrogenase (NADP(+))	1233.25	9141.36	7894.37	647.75	1434.95	624.3
1.1.1.407	D-altritol 5-dehydrogenase	0	0	13	0	0	0
1.1.1.408	4-phospho-D-threonate 3-dehydrogenase	595.34	950.07	574.67	658.62	67.67	320
1.1.1.409	4-phospho-D-erythronate 3-dehydrogenase	595.34	950.07	574.67	658.62	67.67	320
1.1.1.41	Isocitrate dehydrogenase (NAD(+))	8198.81	1184.55	1248.62	9637.74	992.37	1408.38
1.1.1.410	D-erythronate 2-dehydrogenase	193.03	23.93	101.63	1.14	7.93	7.63
1.1.1.411	L-threonate 2-dehydrogenase	3141.49	350.1	1079.96	6628.14	475.97	229.75
1.1.1.412	2-alkyl-3-oxoalkanoate reductase	8	320.92	412.2	45	43	57
1.1.1.413	A-factor type gamma-butyrolactone 1'-reductase (1S-forming)	67.67	180.75	141	96	163	84
1.1.1.42	Isocitrate dehydrogenase (NADP(+))	14278.5	10747	12975	16107.1	11827.1	5309.48
1.1.1.43	Phosphogluconate 2-dehydrogenase	436.55	146.29	2136.09	21.43	281.67	47.46
1.1.1.44	Phosphogluconate dehydrogenase (NADP(+)-dependent, decarboxylating)	60059.7	70711.8	61111.1	61663.1	78845.4	73196.6
1.1.1.47	Glucose 1-dehydrogenase (NAD(P)(+))	17766.9	10437.6	9510.67	6948.02	13638.4	8454.44
1.1.1.48	D-galactose 1-dehydrogenase	10.2	23.5	175.5	15	14.83	16.17
1.1.1.49	Glucose-6-phosphate dehydrogenase (NADP(+))	47637.5	63825.1	56782.5	57843.2	65150.8	63474.5
1.1.1.51	3(or 17)-beta-hydroxysteroid dehydrogenase	16	0	20.8	0	0	0
1.1.1.53	3-alpha(or 20-beta)-hydroxysteroid dehydrogenase	1352.9	1771	1526.8	82	5903.88	61.75
1.1.1.56	Ribitol 2-dehydrogenase	8	0	14.71	0	0	0
1.1.1.57	Fructuronate reductase	15308.4	3214.38	3582.45	13756.8	6519.49	2564.89
1.1.1.58	Tagaturonate reductase	2272.84	2404.62	1675.04	2908.87	1367.45	1561.82
1.1.1.6	Glycerol dehydrogenase	8794.55	3490.94	2910.65	5495.24	12259	10836.4
1.1.1.60	2-hydroxy-3-oxopropionate reductase	1584.76	1311.65	2474.87	979.86	640.42	622.27
1.1.1.61	4-hydroxybutyrate dehydrogenase	530.41	190.43	148.41	758	502.55	445.07
1.1.1.65	Pyridoxine 4-dehydrogenase	5220.88	3644.51	3373.89	6462.29	8130.6	523.77
1.1.1.67	Mannitol 2-dehydrogenase	8817.8	1317.95	2295.4	10074.8	578.8	898.47
1.1.1.69	Gluconate 5-dehydrogenase	4232.73	2590.01	1662.81	4819.31	771.58	2091.82
1.1.1.76	(S,S)-butanediol dehydrogenase	34692.6	51642.7	46332.1	24125.2	42714.1	32372.2
1.1.1.77	Lactaldehyde reductase	3533.9	1655.95	422.72	3986.06	711.4	1617.99
1.1.1.79	Glyoxylate reductase (NADP(+))	11994.2	2343.9	5590.74	16288.6	1774.61	1996.58
1.1.1.81	Hydroxypyruvate reductase	12013.9	2271.9	5622.38	16288.6	1764.61	1996.58
1.1.1.83	D-malate dehydrogenase (decarboxylating)	721.39	1718.19	2100.28	6312.74	582.64	655.84
1.1.1.85	3-isopropylmalate dehydrogenase	15829.8	19386.2	16566.1	16830.9	13273.5	6021.39
1.1.1.86	Ketol-acid reductoisomerase (NADP(+))	14481.1	17373	15515.3	16742	10959.6	6010.5
1.1.1.87	Homoisocitrate dehydrogenase	2.5	0	0	3	0	0
1.1.1.88	Hydroxymethylglutaryl-CoA reductase	63550.5	111495	94359.1	93678.2	123255	121364
1.1.1.9	D-xylulose reductase	9.2	5	14.43	0	0.83	1.17
1.1.1.90	Aryl-alcohol dehydrogenase	28115.9	40925.1	36741.7	43999.2	61005	57888.3
1.1.1.91	Aryl-alcohol dehydrogenase (NADP(+))	105.5	35	94	195.5	75.33	153.17
1.1.1.93	Tartrate dehydrogenase	721.39	1718.19	2100.28	6312.74	582.64	655.84
1.1.1.94	Glycerol-3-phosphate dehydrogenase (NAD(P)(+))	49862.9	68946.5	59587.3	64676.6	69153.6	67733.8
1.1.1.95	Phosphoglycerate dehydrogenase	46647.1	100252	90116.4	73140.9	87104	66762.7
1.1.2.3	L-lactate dehydrogenase (cytochrome)	2857.15	705.13	3334.72	716.43	402.5	199.63
1.1.2.4	D-lactate dehydrogenase (cytochrome)	7520.28	722.61	1487.25	7510.26	556.18	956.87
1.1.2.6	Polyvinyl alcohol dehydrogenase (cytochrome)	0	1	2	0	0	0
1.1.2.7	Methanol dehydrogenase (cytochrome c)	0.78	16	8	0	0	0
1.1.2.8	Alcohol dehydrogenase (cytochrome c)	7399.98	219.4	733	804.6	249.03	601.57
1.1.2.9	1-butanol dehydrogenase (cytochrome c)	0	0	12.4	0	0	0
1.1.3.15	(S)-2-hydroxy-acid oxidase	11515.1	8789.57	10602.8	45869.8	53407.5	45875.3
1.1.3.17	Choline oxidase	0	17.25	29	0	0	0
1.1.3.21	Glycerol-3-phosphate oxidase	4845.14	9537.11	7428.92	1324.18	3939.96	1519.66
1.1.3.41	Alditol oxidase	117.86	23.71	41.14	141.71	150.78	138.71
1.1.3.46	4-hydroxymandelate oxidase	223.86	77.1	1432.85	43.14	18.43	28.29
1.1.3.47	5-(hydroxymethyl)furfural oxidase	0	0	79	0	0	0
1.1.3.48	3-deoxy-alpha-D-manno-octulosonate 8-oxidase	0	94	125.33	0	13	2
1.1.3.6	Cholesterol oxidase	4.17	32.5	906.98	31	46.5	50.34
1.1.3.8	L-gulonolactone oxidase	117.86	35.21	51.14	141.71	150.78	138.71
1.1.5.11	1-butanol dehydrogenase (quinone)	0	0	6	0	0	0
1.1.5.12	D-lactate dehydrogenase (quinone)	14370.5	4405.61	6495.84	3764.03	4286.53	4273.2
1.1.5.2	Quinoprotein glucose dehydrogenase (PQQ, quinone)	15155.9	605.75	3111.93	17341.6	1127.41	1520.6
1.1.5.3	Glycerol-3-phosphate dehydrogenase	17789.5	19821.2	20056.3	16033	6786.44	5080.12
1.1.5.4	Malate dehydrogenase (quinone)	7848.31	2065.67	4105.75	8888.45	1062.77	1165.4
1.1.5.5	Alcohol dehydrogenase (quinone)	17508.4	488.8	875.8	17424.2	942.4	1539.8
1.1.5.8	Quinate dehydrogenase (quinone)	7570.31	402.95	2857.06	8777.18	475.26	752.16
1.1.5.9	Glucose 1-dehydrogenase (FAD, quinone)	7284.2	2252.4	3152.9	8449.6	396.03	707.57
1.1.9.1	Alcohol dehydrogenase (azurin)	1473	68	268.4	131	73	75
1.1.98.2	Glucose-6-phosphate dehydrogenase (coenzyme-F420)	0	4	10	0	0	0
1.1.98.3	Decaprenylphospho-beta-D-ribofuranose 2-dehydrogenase	0	33.5	42.75	0	0	0
1.1.98.6	Ribonucleoside-triphosphate reductase (formate)	37110.3	67293.1	55048.8	61459.1	65943.9	64202.4
1.1.99.1	Choline dehydrogenase	1790.17	412.13	3414.36	2060.57	244.04	211.32
1.1.99.2	L-2-hydroxyglutarate dehydrogenase	14.33	0	0	5.67	1	1
1.1.99.21	D-sorbitol dehydrogenase (acceptor)	17104.6	1550.8	2398.3	20299.2	834.23	1474.97
1.1.99.24	Hydroxyacid-oxoacid transhydrogenase	0	2	0	0	0	0
1.1.99.28	Glucose-fructose oxidoreductase	33.2	1100	1318.5	34	0	0
1.1.99.3	Gluconate 2-dehydrogenase (acceptor)	5118.72	2485.5	3484.56	1845.88	297.87	305.84
1.1.99.31	(S)-mandelate dehydrogenase	32	28	3	26	14.83	22.17
1.1.99.37	Methanol dehydrogenase (nicotinoprotein)	156.75	26	38	246.75	170.75	150.5
1.10.2.2	Transferred entry 7.1.1.8	7340.02	1668.99	3347.51	8585.6	491.03	758.57
1.10.3.10	Transferred entry 7.1.1.3	15575.4	870.6	6991.38	17204.3	1498.47	1620.73
1.10.3.12	Transferred entry 7.1.1.5	2319.62	6316.84	6473	2483.4	2201.52	2405.24
1.10.3.14	Transferred entry 7.1.1.7	109648	112825	112901	115622	126543	122984
1.10.3.15	Grixazone synthase	0	0	2.5	0	0	0
1.10.3.16	Dihydrophenazinedicarboxylate synthase	0	28	114	0	0.83	1.17
1.10.3.4	o-aminophenol oxidase	0	0	2.5	0	0	0
1.10.9.1	Transferred entry 7.1.1.6	0	39	3	0	0	0
1.11.1.1	NADH peroxidase	30739.7	18723	15916.6	38763.8	61423	47507.1
1.11.1.10	Chloride peroxidase	12407.3	10101.8	9173.71	1945.74	1893.41	2471.65
1.11.1.15	Peroxiredoxin	47925	113941	108040	53287.7	35473.8	30628.8
1.11.1.19	Dye decolorizing peroxidase	0	197.67	377.08	31	34	44
1.11.1.21	Catalase peroxidase	614.43	179.79	2440.12	572.11	412.57	128.13
1.11.1.5	Cytochrome-c peroxidase	10088.6	2178.5	4045.44	9649.41	812	867.85
1.11.1.6	Catalase	10419	9826.39	13983.1	10420.9	3061.42	2396
1.11.1.7	Peroxidase	0	0	13	0	0	0
1.11.1.9	Glutathione peroxidase	14104	20403.5	22606	12249.2	13900.4	5077.59
1.11.2.4	Fatty-acid peroxygenase	460.14	1350.72	1500.89	501.39	449.67	510
1.12.1.2	Hydrogen dehydrogenase	32	122	15	26	24	21
1.12.1.3	Hydrogen dehydrogenase (NADP(+))	3589.06	5845.3	2097.23	4665.59	3260.18	4164.27
1.12.2.1	Cytochrome-c3 hydrogenase	0	222	15	0	30	0
1.12.5.1	Hydrogen:quinone oxidoreductase	1483.46	190.06	926.72	515.56	952.85	255.03
1.12.7.2	Ferredoxin hydrogenase	1790.38	1442.63	212.5	3191.37	755.33	1452.84
1.12.98.1	Coenzyme F420 hydrogenase	21.78	410.5	5	28	11.5	14.5
1.12.98.2	5,10-methenyltetrahydromethanopterin hydrogenase	2.5	0	0	3	0	0
1.12.99.6	Hydrogenase (acceptor)	3133.94	2227.76	2718.62	23262.2	2163.74	1118.74
1.13.11.1	Catechol 1,2-dioxygenase	145.74	150.28	2856.41	13.29	33.19	19.22
1.13.11.11	Tryptophan 2,3-dioxygenase	84.19	246.21	871.37	118.71	83.49	83.63
1.13.11.14	2,3-dihydroxybenzoate 3,4-dioxygenase	27	0	0	0	0	0
1.13.11.15	3,4-dihydroxyphenylacetate 2,3-dioxygenase	183.86	41.43	229.12	12.14	5.26	16.46
1.13.11.16	3-carboxyethylcatechol 2,3-dioxygenase	28.62	62	1976.71	0	0	0
1.13.11.2	Catechol 2,3-dioxygenase	4102.37	14229.5	11254.8	1292.53	2745.42	1237.62
1.13.11.20	Cysteine dioxygenase	113.86	888	782	271.57	216.07	256.5
1.13.11.24	Quercetin 2,3-dioxygenase	373	1181	1045	307	256	287
1.13.11.25	dioxygenase	16	0	52.8	0	0	0
1.13.11.27	4-hydroxyphenylpyruvate dioxygenase	1648.14	453.82	2743.95	238	147.8	142.1
1.13.11.3	Protocatechuate 3,4-dioxygenase	293.88	363.22	4451.5	128.58	159.72	63.1
1.13.11.37	Hydroxyquinol 1,2-dioxygenase	0	0	25	0	0	0
1.13.11.39	Biphenyl-2,3-diol 1,2-dioxygenase	27	156	133	0	0	0
1.13.11.4	Gentisate 1,2-dioxygenase	236.86	26.1	104.02	1.14	4.43	1.29
1.13.11.41	2,4'-dihydroxyacetophenone dioxygenase	0	351.17	1364.16	0	1.66	2.34
1.13.11.5	Homogentisate 1,2-dioxygenase	45.49	268.21	1456.26	64.71	36.61	46.88
1.13.11.50	Acetylacetone-cleaving enzyme	0	314	0	0	0	0
1.13.11.53	Acireductone dioxygenase (Ni(2+)-requiring)	7922.23	1666.69	2427.82	8936.56	799.89	1096.57
1.13.11.54	Acireductone dioxygenase (Fe(2+)-requiring)	7922.23	1666.69	2427.82	8936.56	799.89	1096.57
1.13.11.56	1,2-dihydroxynaphthalene dioxygenase	0	0	5.8	0	0	0
1.13.11.57	Gallate dioxygenase	36.62	73	2195.91	16	0	6
1.13.11.6	3-hydroxyanthranilate 3,4-dioxygenase	8.86	165	182	48.57	25.07	22.5
1.13.11.63	Beta-carotene 15,15'-dioxygenase	7.91	0	18.6	4	3	5
1.13.11.78	2-amino-1-hydroxyethylphosphonate dioxygenase (glycine-forming)	16	20	358	0	0.83	1.17
1.13.11.79	Aerobic 5,6-dimethylbenzimidazole synthase	7318.37	278.62	1121.86	8482.4	398.77	719.07
1.13.11.8	Protocatechuate 4,5-dioxygenase	24	11	302.6	60	20	18
1.13.11.81	7,8-dihydroneopterin oxygenase	17804.7	45366.4	44694.7	20170	16713.2	14160.2
1.13.11.82	8'-apo-carotenoid 13,14-cleaving dioxygenase	0	0	0	44	15	7
1.13.11.9	2,5-dihydroxypyridine 5,6-dioxygenase	9	0	206.83	1344	62.83	51.17
1.13.12.16	Nitronate monooxygenase	15363.9	3190.8	7099.09	18040.3	1568.72	2282.71
1.13.12.3	Tryptophan 2-monooxygenase	16	34	511	0	0	0
1.13.12.4	Lactate 2-monooxygenase	28875.7	18628.5	13883.5	38551.1	52945.1	47304.5
1.13.99.1	Inositol oxygenase	0	0	2	0	0	0
1.14.11.1	Gamma-butyrobetaine dioxygenase	4	0	313	11	5.83	4.17
1.14.11.16	Peptide-aspartate beta-dioxygenase	0	0	7.43	0	0.83	1.17
1.14.11.17	Taurine dioxygenase	5172.89	360.59	4694.79	7678.89	623.1	691.58
1.14.11.18	Phytanoyl-CoA dioxygenase	0	14	76.6	0	0.83	1.17
1.14.11.2	Procollagen-proline 4-dioxygenase	94.4	73.93	279.5	122.6	81.45	85.71
1.14.11.27	[Histone H3]-dimethyl-L-lysine(36) demethylase	0	0	9	2	0	0
1.14.11.33	DNA oxidative demethylase	7655.61	258.08	964.75	8538.74	683.34	786.98
1.14.11.40	Enduracididine beta-hydroxylase	0	4	3	0	0	0
1.14.11.45	L-isoleucine 4-hydroxylase	15.43	11.21	10.14	1.14	1.71	2.21
1.14.11.47	[50S ribosomal protein L16]-arginine 3-hydroxylase	581.42	655.65	3892.56	94.72	334.36	81.34
1.14.11.55	Ectoine hydroxylase	41.2	6.5	30.21	85	97	69
1.14.12.1	Anthranilate 1,2-dioxygenase (deaminating, decarboxylating)	8.34	57.66	916.17	33	19	17.68
1.14.12.10	Benzoate 1,2-dioxygenase	48.34	136.5	3799.08	22	20	18.68
1.14.12.11	Toluene dioxygenase	28.62	31	1031	0	0	0
1.14.12.12	Naphthalene 1,2-dioxygenase	0	31	999	0	0	0
1.14.12.15	Terephthalate 1,2-dioxygenase	0	0	6.8	0	0	0
1.14.12.17	Nitric oxide dioxygenase	9315.74	2743.21	5521.48	10310.6	1590.16	1763.78
1.14.12.18	Biphenyl 2,3-dioxygenase	28.62	31	1031	0	0	0
1.14.12.19	3-phenylpropanoate dioxygenase	57.24	62	2062	0	3	0
1.14.12.23	Nitroarene dioxygenase	0	31	999	0	0	0
1.14.12.24	2,4-dinitrotoluene dioxygenase	0	31	999	0	0	0
1.14.12.25	p-cumate 2,3-dioxygenase	108	156	129	0	6	0
1.14.12.3	Benzene 1,2-dioxygenase	28.62	31	1031	0	0	0
1.14.12.7	Phthalate 4,5-dioxygenase	0	0	15.8	0	0.83	1.17
1.14.13.1	Salicylate 1-monooxygenase	293.43	114.46	852.47	21.43	33.29	13
1.14.13.107	Limonene 1,2-monooxygenase	0	6	13	0	0	0
1.14.13.111	Methanesulfonate monooxygenase (NADH)	0	5	16	0	0	0
1.14.13.113	FAD-dependent urate hydroxylase	12.08	18.83	232	0	2.67	5.17
1.14.13.114	6-hydroxynicotinate 3-monooxygenase	9	30	371.43	1344	62.83	51.17
1.14.13.127	3-(3-hydroxy-phenyl)propanoic acid hydroxylase	196.06	171.86	2552.56	114.29	84.68	36.73
1.14.13.141	Transferred entry 1.14.15.29	0	0	33	0	0	0
1.14.13.142	Transferred entry 1.14.15.30	32	10	107.6	0	0.83	1.17
1.14.13.148	Trimethylamine monooxygenase	13	20	181	1355	67	53
1.14.13.149	Phenylacetyl-CoA 1,2-epoxidase	3227.22	699.88	2279.5	298	254.62	236.6
1.14.13.151	Transferred entry 1.14.14.84	4	0	0	11	5	3
1.14.13.162	Transferred entry 1.14.14.108	0	0	6	0	0	0
1.14.13.166	4-nitrocatechol 4-monooxygenase	0	0	7	0	0	0
1.14.13.172	Salicylate 5-hydroxylase	95.74	62.19	214.38	4.29	31.53	10.88
1.14.13.182	2-heptyl-3-hydroxy-4(1H)-quinolone synthase	0	11	122	0	0	0
1.14.13.195	L-ornithine N(5)-monooxygenase (NADPH)	16	37	496.69	0	9.83	1.17
1.14.13.196	L-ornithine N(5)-monooxygenase (NAD(P)H)	16	37	496.69	0	9.83	1.17
1.14.13.2	4-hydroxybenzoate 3-monooxygenase	155.44	113.94	844.89	31.29	40.36	21.05
1.14.13.20	2,4-dichlorophenol 6-monooxygenase	0	7.33	28	0	0	1.67
1.14.13.208	Benzoyl-CoA 2,3-epoxidase	179	11	41.6	279	28	213
1.14.13.209	Salicyloyl-CoA 5-hydroxylase	0	0	11	0	0	0
1.14.13.211	Rifampicin monooxygenase	0	0	7	0	0	0
1.14.13.218	5-methylphenazine-1-carboxylate 1-monooxygenase	209.86	25.43	240	1.14	4.43	1.29
1.14.13.219	Resorcinol 4-hydroxylase (NADPH)	0	0	6	0	0	0
1.14.13.22	Cyclohexanone monooxygenase	8.34	114	3216.66	0	8.34	10.34
1.14.13.220	Resorcinol 4-hydroxylase (NADH)	0	0	6	0	0	0
1.14.13.221	Transferred entry 1.14.15.28	0	0	7	0	0	0
1.14.13.227	Propane 2-monooxygenase	0	0	0	1.4	0	0
1.14.13.23	3-hydroxybenzoate 4-monooxygenase	0	0	14.8	0	0	0
1.14.13.231	Tetracycline 11a-monooxygenase	0	0	18	0	0	0
1.14.13.232	6-methylpretetramide 4-monooxygenase	0	9.75	12	0	3	0
1.14.13.233	4-hydroxy-6-methylpretetramide 12a-monooxygenase	0	9.75	12	0	0	0
1.14.13.235	Indole-3-acetate monooxygenase	3017.74	175.19	466.81	244.29	172.36	153.05
1.14.13.236	Toluene 4-monooxygenase	0	0	0	1.4	3	0
1.14.13.238	Dimethylamine monooxygenase	499	83	248	4916	261	150
1.14.13.239	Carnitine monooxygenase	50.67	74.32	1484.21	0	46.49	24.18
1.14.13.24	3-hydroxybenzoate 6-monooxygenase	244.86	19.26	56.71	55.14	53.43	56.96
1.14.13.25	Methane monooxygenase (soluble)	51.67	284	2023.04	58.9	287.67	209.17
1.14.13.29	4-nitrophenol 2-monooxygenase	0	0	7	0	0	0
1.14.13.40	Anthraniloyl-CoA monooxygenase	0	32	454.8	0	0	0
1.14.13.50	Pentachlorophenol monooxygenase	0	4	13	44	15	7
1.14.13.59	L-lysine N(6)-monooxygenase (NADPH)	691.36	687.82	1213.48	107.92	126.88	89.38
1.14.13.69	Alkene monooxygenase	0	0	0	1.4	0	0
1.14.13.7	Phenol 2-monooxygenase (NADPH)	0	25.75	329.8	24	19	24
1.14.13.70	Transferred entry 1.14.14.154	0	6.5	7	0	0	0
1.14.13.81	Magnesium-protoporphyrin IX monomethyl ester (oxidative) cyclase	4	17	4	11	5	3
1.14.13.82	Vanillate monooxygenase	5.37	51.33	199.07	0	3.5	6.34
1.14.13.83	Precorrin-3B synthase	7293.4	247.9	854.45	8441.6	388.03	700.57
1.14.13.84	4-hydroxyacetophenone monooxygenase	4	0	6	11	8	3
1.14.13.9	Kynurenine 3-monooxygenase	8	9	34	42	18	18
1.14.13.92	Phenylacetone monooxygenase	0	6	0	0	0	0
1.14.14.1	Unspecific monooxygenase	554.97	2123.43	1905.7	587.82	470.88	541.21
1.14.14.12	3-hydroxy-9,10-secoandrosta-1,3,5(10)-triene-9,17-dione monooxygenase	20	6	67.23	11	5	3
1.14.14.21	Dibenzothiophene monooxygenase	0	2.5	7	0	0	0
1.14.14.27	Resorcinol 4-hydroxylase (FADH(2))	1461	55	64	98	58	66
1.14.14.28	Long-chain alkane monooxygenase	7584.96	2189.92	4653.45	1705.33	715.97	1138.5
1.14.14.35	Dimethylsulfone monooxygenase	70.86	193.72	2177.22	17.06	5	21.51
1.14.14.46	Pimeloyl-[acyl-carrier protein] synthase	246	2664	2346	795	627	756
1.14.14.47	Nitric-oxide synthase (flavodoxin)	988.32	1503.93	1435.81	953.5	631.83	586.06
1.14.14.5	Alkanesulfonate monooxygenase	9195.61	1717.56	4886.41	4607.3	1215.1	1363
1.14.14.8	Anthranilate 3-monooxygenase (FAD)	918.66	652.4	839.6	112.57	1043.27	95.1
1.14.14.9	4-hydroxyphenylacetate 3-monooxygenase	2998.03	1981.05	1932.02	706.67	1360.96	670.06
1.14.15.13	Pulcherriminic acid synthase	246	2664	2352	795	627	756
1.14.15.14	Methyl-branched lipid omega-hydroxylase	0	6	0	0	3	0
1.14.15.20	Heme oxygenase (biliverdin-producing, ferredoxin)	340.14	332.92	403.19	547.36	144.29	49.14
1.14.15.23	Chloroacetanilide N-alkylformylase	8	0	5.12	66	25	13
1.14.15.24	Beta-carotene 3-hydroxylase	27.91	21.5	316.64	15	11	10
1.14.15.3	Alkane 1-monooxygenase	4.17	73.5	1780.83	0	3.5	6.34
1.14.15.7	Choline monooxygenase	27.08	51.5	448.47	49	32.07	15.67
1.14.15.8	Steroid 15-beta-monooxygenase	99.4	29.43	30.7	8.6	9.45	6.71
1.14.15.9	Spheroidene monooxygenase	0	5	0	0	0	0
1.14.16.1	Phenylalanine 4-monooxygenase	55.43	130.71	1270.06	85.14	28.54	49.38
1.14.18.1	Tyrosinase	24.11	26.22	133.06	4.89	0.67	0
1.14.18.3	Methane monooxygenase (particulate)	0	2	0	0	0	0
1.14.19.1	Stearoyl-CoA 9-desaturase	33.54	240	4289.33	70	48.17	41.51
1.14.19.11	Acyl-[acyl-carrier-protein] 4-desaturase	15.43	46.21	208.14	12.31	7.71	16.21
1.14.19.2	Stearoyl-[acyl-carrier-protein] 9-desaturase	15.43	46.21	208.14	12.31	7.71	16.21
1.14.19.20	Delta(7)-sterol 5(6)-desaturase	0	10.5	469.16	0	0	1.67
1.14.19.23	Acyl-lipid (n+3)-(Z)-desaturase (ferredoxin)	666.62	2822.15	2560.26	721.28	632.5	681.46
1.14.19.26	Acyl-[acyl-carrier-protein] 6-desaturase	15.43	46.21	208.14	12.31	7.71	16.21
1.14.19.3	Acyl-CoA 6-desaturase	102.89	111.83	1697.83	16	260.38	51.13
1.14.19.45	sn-1 oleoyl-lipid 12-desaturase	666.62	2822.15	2560.26	721.28	632.5	681.46
1.14.19.49	Tetracycline 7-halogenase	0	1.5	1.5	0	0	0
1.14.19.9	Tryptophan 7-halogenase	16	14	161	104	62	64
1.14.21.7	Transferred entry 1.14.19.69	0	0	0	0	6	0
1.14.99.39	Ammonia monooxygenase	0	2	0	0	0	0
1.14.99.44	Diapolycopene oxygenase	901.37	403.22	458.17	51.89	77.67	48.6
1.14.99.46	Pyrimidine monooxygenase	7.91	48.17	1560.13	0	0	0
1.14.99.48	Heme oxygenase (staphylobilin-producing)	649.09	1938.76	2154.77	571.17	541.56	560.62
1.14.99.50	Gamma-glutamyl hercynylcysteine S-oxide synthase	0	4	13	0	3	0
1.14.99.53	Lytic chitin monooxygenase	688.26	143.92	157.97	5.64	16.71	8.21
1.14.99.57	Heme oxygenase (mycobilin-producing)	17432.5	41275.9	36439.3	12509.9	20018.1	18970.8
1.14.99.58	Heme oxygenase (biliverdin-IX-beta and delta-forming)	3911.2	401.58	990.4	2393	227	215.67
1.15.1.1	Superoxide dismutase	19118.2	22011.2	24804.9	22626.4	8589.84	5523.36
1.15.1.2	Superoxide reductase	3715.11	3123.77	616.97	6172.53	1097.73	2407.66
1.16.1.1	Mercury(II) reductase	198.22	605.47	877.39	472.28	84.66	45.34
1.16.1.3	Aquacobalamin reductase	431.18	120.79	1218.38	21.43	279	42.29
1.16.1.9	Ferric-chelate reductase (NADPH)	464.18	101.29	682.83	21.43	279	42.29
1.16.3.1	Ferroxidase	10813.1	4650.93	9786.43	11047	3701.22	2545.09
1.16.3.2	Bacterial non-heme ferritin	1713.25	2155.4	2733.19	1789.35	1388.14	1117.43
1.16.3.3	Manganese oxidase	522.17	1205.83	1366.41	561.72	471.29	520.27
1.16.8.1	Cob(II)yrinic acid a,c-diamide reductase	0	0	6	0	0	0
1.17.1.1	CDP-4-dehydro-6-deoxyglucose reductase	1091.18	1676.09	1840.59	6087.43	448.83	232.46
1.17.1.10	Formate dehydrogenase (NADP(+))	969.61	986.51	377	1372.19	400.91	815.84
1.17.1.11	Formate dehydrogenase (NAD(+), ferredoxin)	1178.83	1797.64	656.75	1547.35	923.67	1257.17
1.17.1.4	Xanthine dehydrogenase	16294.9	7191.84	10145.9	17743	2716.6	3533.9
1.17.1.5	Nicotinate dehydrogenase	352	40.5	10.5	1713	308	50
1.17.1.8	4-hydroxy-tetrahydrodipicolinate reductase	49226.2	69942.7	60867.7	64905.2	69217.6	67703
1.17.1.9	Formate dehydrogenase	12608.2	5886.4	9650.36	12197.8	8114.54	3399.96
1.17.2.1	Nicotinate dehydrogenase (cytochrome)	19.2	0	496.32	2688	125.66	102.34
1.17.2.2	Lupanine 17-hydroxylase (cytochrome c)	4	0	0	11	5	3
1.17.3.2	Xanthine oxidase	75.57	55.86	136.71	4.29	28.86	5.71
1.17.4.1	Ribonucleoside-diphosphate reductase	89941.2	235399	213814	124452	108316	104694
1.17.4.2	Ribonucleoside-triphosphate reductase (thioredoxin)	25601	7045	5779	43475	52219	46671
1.17.5.3	Formate dehydrogenase-N	1460.4	247.44	728.84	123.81	1075.94	196.41
1.17.7.1	(E)-4-hydroxy-3-methylbut-2-enyl-diphosphate synthase (ferredoxin)	12590.3	8914.47	8955.12	15605.5	2776.44	4195.49
1.17.7.3	(E)-4-hydroxy-3-methylbut-2-enyl-diphosphate synthase (flavodoxin)	12590.3	8914.47	8955.12	15605.5	2776.44	4195.49
1.17.7.4	4-hydroxy-3-methylbut-2-enyl diphosphate reductase	15074.9	10321.8	9657.81	19033.8	3654.98	5557.82
1.17.8.1	Hydroxysqualene dehydroxylase	7301.2	1246.9	1902.7	8496.6	400.03	707.57
1.17.99.1	Transferred entry 1.17.9.1	12	0	70.4	33	15	9
1.17.99.6	Epoxyqueuosine reductase	17712.3	19367.4	18411.2	18415.9	12265.9	6878.17
1.17.99.7	Formate dehydrogenase (acceptor)	996.78	720.36	2081.21	337.74	554.28	309.99
1.18.1.1	Rubredoxin--NAD(+) reductase	1695.51	1142.67	6708.62	2111.82	49.92	568.02
1.18.1.2	Ferredoxin--NADP(+) reductase	50367.1	71956.2	64208.8	64714.7	69169.1	68018.3
1.18.1.3	Ferredoxin--NAD(+) reductase	637.69	2131.68	3456.69	708.67	643.7	690.66
1.18.1.7	specific)	46.17	54.5	1882.54	0	2.67	5.17
1.18.6.1	Nitrogenase	1917.39	3583.8	4155.93	3971.38	1438.61	2556.29
1.19.1.1	Flavodoxin--NADP(+) reductase	50367.1	71956.2	64208.8	64714.7	69169.1	68018.3
1.2.1.10	Acetaldehyde dehydrogenase (acetylating)	40447.7	64905.1	55643	54335.8	68997.9	65345.5
1.2.1.11	Aspartate-semialdehyde dehydrogenase	49649.5	70901.3	62199.8	64889.9	69596.8	67876.2
1.2.1.12	Glyceraldehyde-3-phosphate dehydrogenase (phosphorylating)	53404.6	75133.8	68127.6	66037	75703.1	68951.3
1.2.1.16	Succinate-semialdehyde dehydrogenase (NAD(P)(+))	64259	52397.8	52908.7	84635.9	68757.5	62241.9
1.2.1.18	Malonate-semialdehyde dehydrogenase (acetylating)	1693.49	2451.78	6769.7	1163.27	4538.83	703.98
1.2.1.19	Aminobutyraldehyde dehydrogenase	448.27	152.04	1378.69	1365.43	341	92.29
1.2.1.20	Glutarate-semialdehyde dehydrogenase	64259	52397.8	52884.7	84635.9	68757.5	62241.9
1.2.1.21	Glycolaldehyde dehydrogenase	8280.3	1776.51	2358.15	6858.47	5712.34	886.57
1.2.1.22	Lactaldehyde dehydrogenase	8282.8	1776.51	2358.15	6861.47	5712.34	886.57
1.2.1.24	Succinate-semialdehyde dehydrogenase (NAD(+))	652.75	392.22	838.95	22.57	295.43	57.58
1.2.1.26	2,5-dioxovalerate dehydrogenase	114.71	118.49	1481.44	294	48.67	34.85
1.2.1.27	Methylmalonate-semialdehyde dehydrogenase (CoA acylating)	1693.49	2451.78	6769.7	1163.27	4538.83	703.98
1.2.1.28	Benzaldehyde dehydrogenase (NAD(+))	55.7	27	169.91	16	8.49	16.51
1.2.1.3	Aldehyde dehydrogenase (NAD(+))	12323	11167.6	14029.9	16581.4	3598.9	4746.17
1.2.1.32	Aminomuconate-semialdehyde dehydrogenase	75.72	229.8	314.75	186.78	37.96	74.36
1.2.1.38	N-acetyl-gamma-glutamyl-phosphate reductase	15402.6	14515.3	13763.5	17066.4	13430	6125.89
1.2.1.39	Phenylacetaldehyde dehydrogenase	3641.68	1704.67	2567.09	916.13	637.27	732.54
1.2.1.4	Aldehyde dehydrogenase (NADP(+))	0	12.25	72	24	19	24
1.2.1.41	Glutamate-5-semialdehyde dehydrogenase	24332.5	57601.9	50506	26320.4	21813.1	20899.3
1.2.1.46	Formaldehyde dehydrogenase	506.95	2138	2641	584.12	477.57	548.16
1.2.1.54	Gamma-guanidinobutyraldehyde dehydrogenase	4288.6	97.9	1147.52	1411.6	124.03	502.57
1.2.1.58	Phenylglyoxylate dehydrogenase (acylating)	104.34	364	264	68.34	32	67.66
1.2.1.59	Glyceraldehyde-3-phosphate dehydrogenase (NAD(P)(+)) (phosphorylating)	2.5	0	2.5	5	0	0
1.2.1.60	5-carboxymethyl-2-hydroxymuconic-semialdehyde dehydrogenase	269.98	149.48	573.41	233.89	63.96	106.57
1.2.1.67	Vanillin dehydrogenase	619.23	2065.33	2325.67	1880.57	491.4	566.01
1.2.1.68	Coniferyl-aldehyde dehydrogenase	5829.54	221.4	3254.96	282.6	163.37	567.91
1.2.1.70	Glutamyl-tRNA reductase	7072.97	5717.82	7603.49	3820.62	4013.45	7311.65
1.2.1.71	Succinylglutamate-semialdehyde dehydrogenase	443.35	1184.29	4229.71	47.43	295.5	59.63
1.2.1.72	Erythrose-4-phosphate dehydrogenase	431.18	119.29	1216.88	21.43	279	42.29
1.2.1.76	Succinate-semialdehyde dehydrogenase (acetylating)	37.17	412.83	158	118.17	286.67	212.17
1.2.1.77	3,4-dehydroadipyl-CoA semialdehyde dehydrogenase (NADP(+))	0	0	5.8	0	0	0
1.2.1.79	Succinate-semialdehyde dehydrogenase (NADP(+))	64259	52397.8	52884.7	84635.9	68757.5	62241.9
1.2.1.8	Betaine-aldehyde dehydrogenase	991.06	1695.41	4166.36	1884.09	459.7	500.57
1.2.1.81	Sulfoacetaldehyde dehydrogenase (acylating)	189.42	56.33	5.5	353.42	220.42	212.67
1.2.1.83	3-succinoylsemialdehyde-pyridine dehydrogenase	0	16	236	0	0	0
1.2.1.84	Alcohol-forming fatty acyl-CoA reductase	0	0	9	0	0	0
1.2.1.85	2-hydroxymuconate-6-semialdehyde dehydrogenase	75.72	229.8	314.75	186.78	37.96	74.36
1.2.1.87	Propanal dehydrogenase (CoA-propanoylating)	5692.43	2127.76	1989.56	1585.03	2842.6	5890.82
1.2.1.88	L-glutamate gamma-semialdehyde dehydrogenase	8848.39	4107.15	6910.08	8645.94	1589.94	1967.26
1.2.1.9	Glyceraldehyde-3-phosphate dehydrogenase (NADP(+))	1753.59	9671.89	8346.87	2338.32	7597.13	2306.21
1.2.1.91	3-oxo-5,6-dehydrosuberyl-CoA semialdehyde dehydrogenase	1577.24	160.94	877.64	126.29	108.53	100.88
1.2.1.96	4-hydroxybenzaldehyde dehydrogenase (NADP(+))	0	0	66	0	0	0
1.2.1.98	2-hydroxy-2-methylpropanal dehydrogenase	0	4	3	0	0	0
1.2.1.99	4-(gamma-glutamylamino)butanal dehydrogenase	4483.78	282.06	1793.26	1556.53	196.28	557.64
1.2.3.1	Aldehyde oxidase	75.57	55.86	136.71	4.29	28.86	5.71
1.2.3.3	Pyruvate oxidase	74533.1	45815.8	36220.2	81202.4	141447	104323
1.2.4.1	Pyruvate dehydrogenase (acetyl-transferring)	44795.2	112981	105041	41191.7	41921.5	37394.6
1.2.4.2	Oxoglutarate dehydrogenase (succinyl-transferring)	8386.02	3455.71	6592.21	9348.63	1429.46	1529.59
1.2.4.4	3-methyl-2-oxobutanoate dehydrogenase (2-methylpropanoyl-transferring)	1268.1	4838.87	7168.84	1554.61	1371.72	1420.26
1.2.5.1	Pyruvate dehydrogenase (quinone)	25012.8	12270.5	10041.2	36140.2	55412.9	48753.3
1.2.5.3	Aerobic carbon monoxide dehydrogenase	4720.58	5569.97	4437.2	8088.69	2211.88	3240.53
1.2.7.1	Pyruvate synthase	12524.5	9139.46	3622.7	11616.7	3471.32	5795.67
1.2.7.10	Oxalate oxidoreductase	28.83	255.5	175.5	107.17	288	207
1.2.7.11	2-oxoacid oxidoreductase (ferredoxin)	1864	7245.54	4270.16	4125.1	4057.18	3008.56
1.2.7.12	Formylmethanofuran dehydrogenase	52.5	314	46.5	46	20	7
1.2.7.3	2-oxoglutarate synthase	2711.04	10261.2	4906.38	6375.74	5237.26	4020.14
1.2.7.4	Anaerobic carbon-monoxide dehydrogenase	1270.82	484.89	257.81	1573.75	331.36	708.62
1.2.7.5	Aldehyde ferredoxin oxidoreductase	1006.74	934	532.98	1846	966.21	1013.79
1.2.7.7	3-methyl-2-oxobutanoate dehydrogenase (ferredoxin)	21.83	74	8	11.67	11	1
1.2.7.8	Indolepyruvate ferredoxin oxidoreductase	1194.73	5049.36	1551.09	2100.48	1624.44	1664.53
1.2.98.1	Formaldehyde dismutase	156.75	26	38	246.75	170.75	150.5
1.2.99.10	4,4'-diapolycopenoate synthase	7856.71	1504.81	894.71	2706.37	855.31	1719.39
1.2.99.7	Aldehyde dehydrogenase (FAD-independent)	633	86	5	675	20	167
1.20.1.1	Phosphonate dehydrogenase	0	0	21	0	0	0
1.20.2.1	Arsenate reductase (cytochrome c)	8.86	0	281.6	22.57	7.07	10.5
1.20.4.1	Arsenate reductase (glutaredoxin)	63338.1	77683.2	72743.3	66944.9	69988.8	63862.2
1.20.4.3	Mycoredoxin	0	320.67	400.08	31	37	44
1.20.9.1	Arsenate reductase (azurin)	8.86	0	281.6	22.57	7.07	10.5
1.21.4.1	D-proline reductase	1752.01	515.25	124.25	1785.99	137	877
1.21.4.2	Glycine reductase	2458.19	4325.55	1455.25	3800.81	2450	3071
1.21.4.3	Sarcosine reductase	1413.68	2562.92	843	2205.32	1388	1788
1.21.4.4	Betaine reductase	1721.68	2550.58	881	2505.32	1440	1930
1.21.98.1	Cyclic dehypoxanthinyl futalosine synthase	106.74	295.09	174.77	124.03	110.57	90
1.21.98.3	Anaerobic magnesium-protoporphyrin IX monomethyl ester cyclase	2445.56	1953.1	385.98	3084.41	810.66	1569.05
1.3.1.1	Dihydrouracil dehydrogenase (NAD(+))	9633.21	3090.77	3411.96	2047.66	9446.96	16777.4
1.3.1.10	Enoyl-[acyl-carrier-protein] reductase (NADPH, Si-specific)	20735.3	43567.1	41690.6	46330.5	22815.7	21592.6
1.3.1.101	2,3-bis-O-geranylgeranyl-sn-glycerol 1-phosphate reductase (NAD(P)H)	2.5	2	0	3	0	0
1.3.1.104	Enoyl-[acyl-carrier-protein] reductase	496.87	1526.22	1575.67	567.17	473.74	537.5
1.3.1.106	Cobalt-precorrin-6A reductase	15597.8	2011.77	1819.41	13001.3	3673.49	7931.66
1.3.1.108	Caffeoyl-CoA reductase	4141.89	6119.31	2793.32	6019.94	2032.12	2996.09
1.3.1.111	Geranylgeranyl-bacteriochlorophyllide a reductase	289.2	35.43	38.15	28.14	255.14	39.58
1.3.1.12	Prephenate dehydrogenase	18259.4	27125.2	22817.2	18224.6	14279.9	6963.34
1.3.1.14	Dihydroorotate dehydrogenase (NAD(+))	40501.1	63193.9	50791.1	56029.2	63251.7	66709.9
1.3.1.22	3-oxo-5-alpha-steroid 4-dehydrogenase (NADP(+))	13.2	131.5	23.5	56.68	66.97	43.37
1.3.1.25	1,6-dihydroxycyclohexa-2,4-diene-1-carboxylate dehydrogenase	21.37	68.25	1903.54	2.6	8.9	8.54
1.3.1.28	2,3-dihydro-2,3-dihydroxybenzoate dehydrogenase	577.54	2353.75	2158.82	325.14	549.45	357.17
1.3.1.29	Cis-1,2-dihydro-1,2-dihydroxynaphthalene dehydrogenase	28.62	31	1058	0	0	0
1.3.1.31	2-enoate reductase	374.04	42.75	15.71	751.53	173.91	409.99
1.3.1.32	Maleylacetate reductase	0	9.75	38	0	0	0
1.3.1.33	Protochlorophyllide reductase	30	13	14	53	15	12
1.3.1.34	2,4-dienoyl-CoA reductase (NADPH)	1172.88	1801.55	6397.06	1132.88	895.16	944.77
1.3.1.43	Arogenate dehydrogenase	7354.37	1380.9	3810.48	8594.6	409.87	731.57
1.3.1.44	Trans-2-enoyl-CoA reductase (NAD(+))	1373.62	258.56	1477.74	810.12	248.5	565.48
1.3.1.45	2'-hydroxyisoflavone reductase	15.43	25.21	417.14	1.14	1.71	2.21
1.3.1.53	(3S,4R)-3,4-dihydroxycyclohexa-1,5-diene-1,4-dicarboxylate dehydrogenase	0	0	3.4	0	0	0
1.3.1.54	Precorrin-6A reductase	15597.8	2011.77	1819.41	13001.3	3673.49	7931.66
1.3.1.58	2,3-dihydroxy-2,3-dihydro-p-cumate dehydrogenase	27	0	0	0	3	0
1.3.1.60	Dibenzothiophene dihydrodiol dehydrogenase	28.62	31	1058	0	0	0
1.3.1.64	Phthalate 4,5-cis-dihydrodiol dehydrogenase	0	8	145	0	0.83	1.17
1.3.1.72	Delta(24)-sterol reductase	0	0	79	0	0	0
1.3.1.74	2-alkenal reductase (NAD(P)(+))	827.96	162.58	461.64	42.86	558	84.58
1.3.1.76	Precorrin-2 dehydrogenase	18275.5	8857.52	9277.46	17459.1	5398.75	10158.2
1.3.1.83	Geranylgeranyl diphosphate reductase	289.2	35.43	38.15	28.14	255.14	39.58
1.3.1.85	Crotonyl-CoA carboxylase/reductase	9	15	7	13	0	0
1.3.1.86	Crotonyl-CoA reductase	0	6	0	0	3	0
1.3.1.87	3-(cis-5,6-dihydroxycyclohexa-1,3-dien-1-yl)propanoate dehydrogenase	28.62	187	1187	0	0	0
1.3.1.9	Enoyl-[acyl-carrier-protein] reductase (NADH)	48868.5	68651.2	62154.4	68943.1	38730.5	34895.8
1.3.1.98	UDP-N-acetylmuramate dehydrogenase	50546.7	71626.2	61613.4	65583.9	69445.9	68092
1.3.3.11	Pyrroloquinoline-quinone synthase	7321.28	236.23	983.74	8485.6	402.7	720.74
1.3.3.15	Coproporphyrinogen III oxidase (coproporphyrin-forming)	724.54	3146.99	3572.21	991.96	881.36	961.87
1.3.3.3	Coproporphyrinogen oxidase	7755.55	1590.86	4850.43	8601.03	775.7	808.03
1.3.3.4	Protoporphyrinogen oxidase	724.54	3146.99	3572.21	991.96	881.36	961.87
1.3.3.5	Bilirubin oxidase	421.98	343.29	792.26	37.43	279.83	49.46
1.3.3.6	Acyl-CoA oxidase	0	7.5	37	24	19	24
1.3.4.1	Fumarate reductase (CoM/CoB)	5	0	0	6	0	0
1.3.5.1	Succinate dehydrogenase (quinone)	27755.1	12992	17124.7	26168.4	7729.84	8595.61
1.3.5.2	Dihydroorotate dehydrogenase (quinone)	17783.4	20441.7	19746.2	14108	13864.1	7406.46
1.3.5.3	Protoporphyrinogen IX dehydrogenase (menaquinone)	506.87	834.44	1419.62	360.66	716.18	416.61
1.3.5.4	Fumarate reductase (quinol)	117175	109697	102065	189324	215823	207494
1.3.7.1	6-hydroxynicotinate reductase	173	0	6	251	28	203
1.3.7.11	2,3-bis-O-geranylgeranyl-sn-glycero-phospholipid reductase	2.5	2	0	3	0	0
1.3.7.13	3,8-divinyl protochlorophyllide a 8-vinyl-reductase (ferredoxin)	0	76	0	0	0	0
1.3.7.14	3,8-divinyl chlorophyllide a reductase	12	75	70	33	15	9
1.3.7.15	Chlorophyllide a reductase	12	75	70	33	15	9
1.3.7.7	Ferredoxin:protochlorophyllide reductase (ATP-dependent)	12	1087	1349.5	33	15	9
1.3.7.8	Benzoyl-CoA reductase	267	742	377.5	326	198	302
1.3.7.9	4-hydroxybenzoyl-CoA reductase	38.2	0	137.2	99	0	18
1.3.8.1	Short-chain acyl-CoA dehydrogenase	5635.55	11343.9	6801.62	6286.53	2464.76	4448.69
1.3.8.10	Cyclohex-1-ene-1-carbonyl-CoA dehydrogenase	0	0	15	0	0	0
1.3.8.11	flavoprotein)	0	0	15	0	0	0
1.3.8.12	(2S)-methylsuccinyl-CoA dehydrogenase	4	21	8	17	5	3
1.3.8.13	Crotonobetainyl-CoA reductase	386.7	18.43	34.15	88.14	264.14	60.58
1.3.8.14	L-prolyl-[peptidyl-carrier protein] dehydrogenase	0	0	1.43	0	0	0
1.3.8.2	4,4'-diapophytoene desaturase (4,4'-diapolycopene-forming)	10.6	56	63.33	0	0	1.6
1.3.8.3	(R)-benzylsuccinyl-CoA dehydrogenase	0	0	3	0	0	0
1.3.8.4	Isovaleryl-CoA dehydrogenase	57.37	348.5	3055.43	79	29.5	38.34
1.3.8.6	Glutaryl-CoA dehydrogenase (ETF)	69.77	519.9	3502.52	118.17	70.5	83.94
1.3.8.7	Medium-chain acyl-CoA dehydrogenase	1304.61	4214.34	12435.8	703.55	991.82	668.75
1.3.8.8	Long-chain-acyl-CoA dehydrogenase	16.51	97.83	3130.08	11	19.01	18.51
1.3.98.1	Dihydroorotate oxidase (fumarate)	49910.5	76318.2	62224.2	56119.5	74297.3	70213
1.3.98.3	Coproporphyrinogen dehydrogenase	435.18	492.29	2221.13	21.43	279	42.29
1.3.99.12	2-methylacyl-CoA dehydrogenase	0	9.5	30	24	19	24
1.3.99.16	Isoquinoline 1-oxidoreductase	21954.8	860.2	3484.62	17515.8	1311.78	2094.02
1.3.99.23	All-trans-retinol 13,14-reductase	0	41	108.33	7.8	2.4	7
1.3.99.26	All-trans-zeta-carotene desaturase	1150.56	5377.83	4963.95	604.28	324.14	178.6
1.3.99.27	1-hydroxycarotenoid 3,4-desaturase	0	17	4	0	0	0
1.3.99.28	Phytoene desaturase (neurosporene-forming)	1150.56	5377.83	4963.95	604.28	324.14	178.6
1.3.99.29	Phytoene desaturase (zeta-carotene-forming)	1150.56	5377.83	4963.95	604.28	324.14	178.6
1.3.99.31	Phytoene desaturase (lycopene-forming)	1150.56	5377.83	4963.95	604.28	324.14	178.6
1.3.99.32	Glutaryl-CoA dehydrogenase (acceptor)	48.12	3	40.11	243.28	227.88	251.75
1.3.99.33	Urocanate reductase	741.5	154.83	79.23	841.5	27	198
1.3.99.38	Menaquinone-9-beta-reductase	9	106.83	78.75	8.67	3	0
1.3.99.4	3-oxosteroid 1-dehydrogenase	58	11	156.51	0	0	0
1.3.99.5	3-oxo-5-alpha-steroid 4-dehydrogenase (acceptor)	16	0	26.8	0	0	0
1.3.99.8	2-furoyl-CoA dehydrogenase	131.43	11	206.26	16	245.71	35.29
1.4.1.1	Alanine dehydrogenase	4450.01	14025.5	12303.8	6924.6	1115.08	1157.18
1.4.1.11	L-erythro-3,5-diaminohexanoate dehydrogenase	17.84	413.83	246.88	250.51	427.17	352.17
1.4.1.12	2,4-diaminopentanoate dehydrogenase	425	709.13	304.98	295.67	311.67	248.17
1.4.1.13	Glutamate synthase (NADPH)	32886.9	16731.2	16767.3	39456.8	24642.1	13422.5
1.4.1.14	Glutamate synthase (NADH)	32886.9	16731.2	16767.3	39456.8	24642.1	13422.5
1.4.1.16	Diaminopimelate dehydrogenase	1602.98	1488.69	713.21	1613.15	343.12	797.04
1.4.1.18	Lysine 6-dehydrogenase	28.02	167	158.11	70.11	59.88	66.75
1.4.1.2	Glutamate dehydrogenase	942.47	4449.79	6058.69	1375.9	1048.95	1244.82
1.4.1.20	Phenylalanine dehydrogenase	39.12	25	108.11	24.11	10.88	11.75
1.4.1.21	Aspartate dehydrogenase	857.87	647.88	651.62	1676.58	159.87	590.71
1.4.1.23	Valine dehydrogenase (NAD(+))	0	0	7	0	3	0
1.4.1.24	3-dehydroquinate synthase II	2.5	74	5	3	10	0
1.4.1.25	L-arginine dehydrogenase	0	16	346	0	0.83	1.17
1.4.1.26	2,4-diaminopentanoate dehydrogenase (NAD(+))	425	709.13	304.98	295.67	311.67	248.17
1.4.1.3	Glutamate dehydrogenase (NAD(P)(+))	4634.92	3935.51	2554.24	5781.48	1429.3	2445.15
1.4.1.4	Glutamate dehydrogenase (NADP(+))	8601.74	20463.2	16390.9	8523.99	11503.5	5197.61
1.4.1.9	Leucine dehydrogenase	589.97	1946.43	2800.93	646.88	537.33	600.46
1.4.3.10	Putrescine oxidase	0	115.17	427.33	0	0	0
1.4.3.16	L-aspartate oxidase	4700.38	4927.69	7170.76	5857.32	8773.7	4392.79
1.4.3.19	Glycine oxidase	7858.9	2557.92	4365.33	8927.27	789.53	1101.2
1.4.3.21	Primary-amine oxidase	100.24	75.69	266.21	4.29	31.53	10.88
1.4.3.3	D-amino-acid oxidase	0	6.5	3	0	0	0
1.4.3.4	Monoamine oxidase	11512.6	1396.89	2157.42	7290.46	640.54	1390.25
1.4.3.5	Pyridoxal 5'-phosphate synthase	7779.46	2193.11	5951.26	8662.06	833.76	867.57
1.4.4.2	Glycine dehydrogenase (aminomethyl-transferring)	9972.82	7440.17	8140.1	11277.2	2531.14	3040.35
1.4.5.1	D-amino acid dehydrogenase (quinone)	22719.5	18274.5	21097.6	20223.8	9255.89	3444.8
1.4.7.1	Glutamate synthase (ferredoxin)	5997.22	5903.54	4224.94	7295.67	10954.2	4519.11
1.4.9.1	Methylamine dehydrogenase (amicyanin)	12348.4	374.8	526.8	12597.2	654.06	1319.14
1.4.9.2	Aralkylamine dehydrogenase (azurin)	0	0	0	0	1.66	2.34
1.4.99.5	Glycine dehydrogenase (cyanide-forming)	3.6	31	638	0	1.66	2.34
1.4.99.6	D-arginine dehydrogenase	28	1041	1787.3	31	8.83	15.17
1.5.1.1	(NAD(P)H)	7042.2	201.4	440.4	6614.6	302.03	646.57
1.5.1.10	Saccharopine dehydrogenase (NADP(+), L-glutamate-forming)	0	35	7	0	0	0
1.5.1.2	Pyrroline-5-carboxylate reductase	54753.4	70039.1	62040	65861	71223.7	73657.1
1.5.1.20	Methylenetetrahydrofolate reductase (NAD(P)H)	17286.3	24624.3	22033	19510.5	13431.6	6605.27
1.5.1.21	1-piperideine-2-carboxylate/1-pyrroline-2-carboxylate reductase (NADPH)	45.82	30.17	653.6	4	3.83	6.17
1.5.1.24	N(5)-(carboxyethyl)ornithine synthase	381	94.5	349.12	0	43	0
1.5.1.28	Opine dehydrogenase	120.35	608.83	357.33	98.35	24.08	102.97
1.5.1.3	Dihydrofolate reductase	41903.1	76978.9	66344.8	54079.1	68514.7	66267.2
1.5.1.33	Pteridine reductase	256.61	157.36	1380.14	78.29	293.4	66.17
1.5.1.34	6,7-dihydropteridine reductase	7697.01	473.69	2239.26	8286.7	683.87	773.19
1.5.1.36	Flavin reductase (NADH)	51275.9	63017.3	52527.2	81592.7	110395	111485
1.5.1.38	FMN reductase (NADPH)	28243.9	51271.6	46676.1	46854.6	62093.2	60099
1.5.1.39	FMN reductase (NAD(P)H)	1060.61	4022.27	3047.41	691.73	870.45	779.53
1.5.1.40	8-hydroxy-5-deazaflavin:NADPH oxidoreductase	6095.34	37260.6	33652.1	10111.8	14235.2	4979.54
1.5.1.41	Riboflavin reductase (NAD(P)H)	431.18	120.79	1218.38	21.43	279	42.29
1.5.1.43	Carboxynorspermidine synthase	21	32.67	689.67	0	0	0
1.5.1.45	FAD reductase (NAD(P)H)	67.01	174.22	165.56	46.89	49.67	55
1.5.1.47	Dihydromethanopterin reductase (NAD(P)(+))	37	8	8	99	0	18
1.5.1.49	1-pyrroline-2-carboxylate reductase (NAD(P)H)	0	0	127	0	0	0
1.5.1.5	Methylenetetrahydrofolate dehydrogenase (NADP(+))	50386.3	71799.8	61939.3	68077.3	70244.3	67866.7
1.5.1.50	Dihydromonapterin reductase	240.61	106.36	1170.59	20.29	274.57	41
1.5.1.51	N-((2S)-2-amino-2-carboxyethyl)-L-glutamate dehydrogenase	221.21	151.58	496.81	469.99	114.65	346.45
1.5.1.7	Saccharopine dehydrogenase (NAD(+), L-lysine-forming)	2649.83	6887.72	4847.58	3925.54	420.28	1427.56
1.5.3.1	Sarcosine oxidase	1251.75	2073.72	6243.86	8610.86	1136.77	1180.41
1.5.3.19	4-methylaminobutanoate oxidase (formaldehyde-forming)	9	5	3	1344	62	50
1.5.3.22	Coenzyme F420H(2) oxidase	2.5	0	0	3	0	0
1.5.3.7	L-pipecolate oxidase	96.07	55.86	136.71	4.29	28.86	5.71
1.5.5.1	Electron-transferring-flavoprotein dehydrogenase	8803.57	1644.65	4848.9	8695.6	502.53	812.91
1.5.5.2	Proline dehydrogenase	7769.05	1202.11	4258.49	7311.28	732.27	826.2
1.5.8.1	Dimethylamine dehydrogenase	0	0	0	0	0.83	1.17
1.5.8.2	Trimethylamine dehydrogenase	0	0	0	0	0.83	1.17
1.5.8.4	Dimethylglycine dehydrogenase	0	20	28	0	0	0
1.5.98.1	Methylenetetrahydromethanopterin dehydrogenase	2.5	0	0	3	0	0
1.5.98.2	5,10-methylenetetrahydromethanopterin reductase	2.5	6	4	3	0	0
1.5.99.14	6-hydroxypseudooxynicotine dehydrogenase	81	0	0	71	14	24
1.5.99.15	Dihydromethanopterin reductase (acceptor)	2.5	0	0	3	0	0
1.5.99.5	Methylglutamate dehydrogenase	884	51	177	7144	392	200
1.5.99.6	Spermidine dehydrogenase	1496.62	71.75	471.57	142	73	73
1.6.1.1	NAD(P)(+) transhydrogenase (Si-specific)	1900.35	237.79	2728.84	174.43	363.5	124.63
1.6.1.2	NAD(P)(+) transhydrogenase (Re/Si-specific)	17126.9	4684.12	13237.6	23960.9	4883.35	2666.3
1.6.2.4	NADPH--hemoprotein reductase	554.97	2102.43	1868.7	587.82	467.88	541.21
1.6.3.3	NADH oxidase (H(2)O(2)-forming)	2.5	0	0	3	0	0
1.6.3.4	NADH oxidase (H(2)O-forming)	24154.2	12431.1	9629.62	5951.37	18893.9	25387.1
1.6.5.2	NAD(P)H dehydrogenase (quinone)	10970.9	52832.1	54714	19948.3	14734	7176.11
1.6.5.3	Transferred entry 7.1.1.2	87500.2	24616	44983.3	100825	13378.5	16086.8
1.6.5.5	NADPH:quinone reductase	53997.7	23040.4	26918.8	23179.6	35088.7	17896.6
1.6.5.8	Transferred entry 7.2.1.1	959.12	10001.5	13332.4	1006.14	2035.38	1534.5
1.6.99.1	NADPH dehydrogenase	821.72	2351.43	1846.91	581.41	388.17	560.28
1.6.99.3	NADH dehydrogenase	84374.7	61681.8	59964.7	94685.7	73253.5	71101.7
1.7.1.13	PreQ(1) synthase	8616.42	14048.7	13654.6	12318.7	6391.06	4073.71
1.7.1.15	Nitrite reductase (NADH)	5718.88	5121.8	11624	8408.91	2134.52	1623.86
1.7.1.6	Azobenzene reductase	14040.2	12380	10124	35692.1	44613.6	43328.4
1.7.1.7	GMP reductase	37611.4	59248.6	50873.8	49063.9	66457	63526.7
1.7.2.1	Nitrite reductase (NO-forming)	51.89	1346.67	1953.69	69.78	47	50
1.7.2.2	Nitrite reductase (cytochrome ammonia-forming)	501.43	857.15	1141.23	217.41	319.84	121.98
1.7.2.3	Trimethylamine-N-oxide reductase	2011.06	622.05	1468.92	132.28	1309.25	241.35
1.7.2.4	Nitrous-oxide reductase	0	317.09	515.77	0	3	2
1.7.2.5	Nitric-oxide reductase (cytochrome c)	1323.22	34154.4	31398.2	7529.11	3825.25	4228
1.7.2.6	Hydroxylamine dehydrogenase	0	2	0	0	0	0
1.7.3.3	Factor independent urate hydroxylase	114	896.5	803	265	212	252
1.7.5.1	Nitrate reductase (quinone)	12131.9	107168	98357.5	24219	16998.6	14295
1.7.7.1	Ferredoxin--nitrite reductase	1394.31	1902.98	1098.71	1593.44	592.6	835.66
1.7.7.2	Ferredoxin--nitrate reductase	0	74	23.6	0	10	0
1.7.99.1	Hydroxylamine reductase	4382.35	3231.1	2756.28	6176.84	1532.72	2631.15
1.8.1.14	CoA-disulfide reductase	10.6	372.17	348.66	0	0	1.6
1.8.1.15	Mycothione reductase	0	332.67	406.08	31	34	44
1.8.1.2	Assimilatory sulfite reductase (NADPH)	9360.14	6384.21	15289.1	9993.77	2185.34	2114.6
1.8.1.20	4,4'-dithiodibutanoate disulfide reductase	0	0	14	0	0	0
1.8.1.4	Dihydrolipoyl dehydrogenase	31503.2	63741.1	61848.2	31538.3	23657.2	21693.8
1.8.1.7	Glutathione-disulfide reductase	83436.9	78478.4	68062.8	71312	100236	89144.3
1.8.1.8	Protein-disulfide reductase	8950.08	6608.22	12239.7	10609.5	4424.47	2982.6
1.8.1.9	Thioredoxin-disulfide reductase	68738.4	113435	99853.6	88546	79786.4	85930.9
1.8.2.1	Sulfite dehydrogenase (cytochrome)	0	8.5	43.8	0	0	0
1.8.2.2	Thiosulfate dehydrogenase	1512.48	101	1161.56	129.57	77.07	96.5
1.8.2.3	Sulfide-cytochrome-c reductase (flavocytochrome c)	8	5	33.8	16	0	6
1.8.3.1	Sulfite oxidase	0	8	17	4	3	5
1.8.3.7	Formylglycine-generating enzyme	0	0	2	0	0	0
1.8.4.10	Adenylyl-sulfate reductase (thioredoxin)	9236.08	5180.93	7767.35	10906.9	1696.77	2384.02
1.8.4.11	Peptide-methionine (S)-S-oxide reductase	59496.6	79456.5	69550.9	65350.5	80339.4	73890.9
1.8.4.12	Peptide-methionine (R)-S-oxide reductase	87335.9	131304	115639	110146	137079	126677
1.8.4.14	L-methionine (R)-S-oxide reductase	36600.9	61462.5	52946.6	50299.1	65066.2	56518.1
1.8.4.8	Phosphoadenylyl-sulfate reductase (thioredoxin)	9236.08	5180.93	7767.35	10906.9	1696.77	2384.02
1.8.5.2	Thiosulfate dehydrogenase (quinone)	7946.15	3892.92	3256.05	3230.64	5152.28	4053.45
1.8.5.3	Respiratory dimethylsulfoxide reductase	2268.07	602.59	778.84	338.19	1182.43	302.98
1.8.5.4	Bacterial sulfide:quinone reductase	7381.16	434.78	886.64	8572.31	437.48	743.05
1.8.5.5	Thiosulfate reductase (quinone)	624.34	196.03	70.63	353.28	65.36	237.08
1.8.5.6	Sulfite dehydrogenase (quinone)	186.48	18.43	37.05	12.14	5.93	3.79
1.8.5.7	Glutathionyl-hydroquinone reductase	4296.89	1878.6	2785.45	715.43	9405	376.29
1.8.7.1	Assimilatory sulfite reductase (ferredoxin)	1464.73	2780.89	1711.36	1757.57	948.64	1299.62
1.8.7.3	Ferredoxin:CoB-CoM heterodisulfide reductase	1531.6	517.5	84	1853.5	61.4	362.6
1.8.98.4	Coenzyme F420:CoB-CoM heterodisulfide,ferredoxin reductase	1524.1	517.5	84	1844.5	61.4	362.6
1.8.98.5	H(2):CoB-CoM heterodisulfide,ferredoxin reductase	1534.1	591.5	89	1856.5	71.4	362.6
1.8.98.6	Formate:CoB-CoM heterodisulfide,ferredoxin reductase	1529.1	517.5	84	1850.5	61.4	362.6
1.8.99.2	Adenylyl-sulfate reductase	1652.78	431.67	384.5	2671.28	661.65	1421.65
1.8.99.5	Dissimilatory sulfite reductase	0	148	10	0	20	0
1.9.3.1	Cytochrome-c oxidase	9997.67	10433.5	17091.1	12106	3530.47	3908.26
1.97.1.4	[Formate-C-acetyltransferase]-activating enzyme	52285.2	87745	67882.4	72975.5	75923.7	73458.3
1.97.1.9	Selenate reductase	3207.49	874.39	1158.38	1562.04	1207.76	718.5
2.1.1.10	Homocysteine S-methyltransferase	25485.6	48331.1	42062.6	20568.4	56800.9	52215.7
2.1.1.100	Protein-S-isoprenylcysteine O-methyltransferase	0	2	0	33	12	5
2.1.1.104	Caffeoyl-CoA O-methyltransferase	2456.9	12937.8	10857.2	2575.28	3963.7	2728.6
2.1.1.107	Uroporphyrinogen-III C-methyltransferase	15367.2	11030.5	15368	13180.6	5137.57	8616.86
2.1.1.11	Magnesium protoporphyrin IX methyltransferase	4	17	6	11	5	3
2.1.1.113	Site-specific DNA-methyltransferase (cytosine-N(4)-specific)	166.27	647.3	13.33	280.47	13	96.53
2.1.1.13	Methionine synthase	15304.2	9981.85	9038.39	19093.6	2641.14	5624.84
2.1.1.130	Precorrin-2 C(20)-methyltransferase	14725.9	2296.27	2418.01	13489.5	3330.06	7843.83
2.1.1.131	Precorrin-3B C(17)-methyltransferase	14867.8	3051.25	2201.2	13830.6	3853.03	8037.95
2.1.1.132	Precorrin-6B C(5,15)-methyltransferase (decarboxylating)	11868.5	3063.6	1708.04	14497.7	1804.6	3413.63
2.1.1.133	Precorrin-4 C(11)-methyltransferase	14985.8	3151.77	2106.77	13918.1	3913.77	8114.12
2.1.1.137	Arsenite methyltransferase	96.51	424.33	666.5	93.1	37.5	29.5
2.1.1.14	5-methyltetrahydropteroyltriglutamate--homocysteine S-methyltransferase	45199.5	73992.9	66244.7	60469.7	85187.2	69656.5
2.1.1.144	Trans-aconitate 2-methyltransferase	296.79	201.69	739.2	163.96	440.07	133.34
2.1.1.148	Thymidylate synthase (FAD)	11505.9	1335.54	688.53	12229	1185.56	2170.52
2.1.1.151	Cobalt-factor II C(20)-methyltransferase	14708.7	2257.52	1905.26	13489.5	3327.06	7843.83
2.1.1.152	Precorrin-6A synthase (deacetylating)	1707.2	108.75	632.65	1904	159	127
2.1.1.156	Glycine/sarcosine N-methyltransferase	0	0	6	0	0	0
2.1.1.163	Demethylmenaquinone methyltransferase	27556.7	49847	46829.6	55881.4	24708.8	22767.7
2.1.1.166	23S rRNA (uridine(2552)-2'-O)-methyltransferase	7808.22	2244.61	5676.33	8642.7	798.7	836.36
2.1.1.17	Phosphatidylethanolamine N-methyltransferase	7294.4	196.4	314.4	8474.6	399.2	700.4
2.1.1.170	16S rRNA (guanine(527)-N(7))-methyltransferase	49788.7	71494.3	61552.5	64708.2	69118.6	67684.8
2.1.1.171	16S rRNA (guanine(966)-N(2))-methyltransferase	49308.7	70919.5	61124.2	64102.8	68941.4	67498.7
2.1.1.172	16S rRNA (guanine(1207)-N(2))-methyltransferase	48877.5	41547	36018.6	48433.2	97063.9	89386.1
2.1.1.173	23S rRNA (guanine(2445)-N(2))-methyltransferase	710.35	669.96	3474.13	433.43	345.17	296.96
2.1.1.174	23S rRNA (guanine(1835)-N(2))-methyltransferase	447.18	175.79	1532.88	76.43	332	110.29
2.1.1.176	16S rRNA (cytosine(967)-C(5))-methyltransferase	56983.7	72623.1	64026.8	73107.5	69256.1	68172.1
2.1.1.177	23S rRNA (pseudouridine(1915)-N(3))-methyltransferase	49870.7	71000.8	61303.9	64780.5	69068.6	67793.8
2.1.1.178	16S rRNA (cytosine(1407)-C(5))-methyltransferase	493.98	281.79	599.88	213.43	293.5	60.29
2.1.1.180	16S rRNA (adenine(1408)-N(1))-methyltransferase	0	0	0	1.43	0	0
2.1.1.181	23S rRNA (adenine(1618)-N(6))-methyltransferase	432.38	155.29	1381.48	24.03	284.4	44.49
2.1.1.182	16S rRNA (adenine(1518)-N(6)/adenine(1519)-N(6))-dimethyltransferase	49836.1	71612.3	61593.5	64854.2	69190.7	67732.3
2.1.1.184	23S rRNA (adenine(2085)-N(6))-dimethyltransferase	142.4	145.25	8.25	574.67	76.6	75.4
2.1.1.185	23S rRNA (guanosine(2251)-2'-O)-methyltransferase	56529.7	72501.1	62322.1	67684.7	72882.2	71283.1
2.1.1.186	23S rRNA (cytidine(2498)-2'-O)-methyltransferase	7753.26	773.69	2175.28	8565.99	768.7	803.69
2.1.1.187	23S rRNA (guanine(745)-N(1))-methyltransferase	21003.2	52119.8	45835.3	15429.5	21071.3	20210.2
2.1.1.189	23S rRNA (uracil(747)-C(5))-methyltransferase	417.98	869.29	1252.71	54.1	313	86.29
2.1.1.190	23S rRNA (uracil(1939)-C(5))-methyltransferase	99696.3	143204	119297	124851	141180	138591
2.1.1.191	23S rRNA (cytosine(1962)-C(5))-methyltransferase	9444.06	22199.7	17548.8	11026.2	7567.77	5865.01
2.1.1.192	23S rRNA (adenine(2503)-C(2))-methyltransferase	15603.8	18781.6	16937.9	18530.4	6230.94	6747.72
2.1.1.193	16S rRNA (uracil(1498)-N(3))-methyltransferase	31737.5	62837.3	55426	28545.3	25524.6	24286.5
2.1.1.195	Cobalt-precorrin-5B (C(1))-methyltransferase	13442.1	3046.02	1709.86	12320.1	3551.06	8178.83
2.1.1.196	Cobalt-precorrin-6B (C(15))-methyltransferase (decarboxylating)	7485.8	2859.9	1448.29	5322.59	3135.22	7258.59
2.1.1.197	Malonyl-[acyl-carrier protein] O-methyltransferase	7944.65	2173.37	5317.86	8835.39	963.69	955.68
2.1.1.198	16S rRNA (cytidine(1402)-2'-O)-methyltransferase	49845.6	72188.4	62287.2	64806.5	69208.4	67763.7
2.1.1.199	16S rRNA (cytosine(1402)-N(4))-methyltransferase	51308.8	71842.2	61612.7	66779.7	69223.6	68540.3
2.1.1.2	Guanidinoacetate N-methyltransferase	0	0	0	0	3	0
2.1.1.200	tRNA (cytidine(32)/uridine(32)-2'-O)-methyltransferase	447.35	573.79	3443.46	63.43	299.67	65.46
2.1.1.201	2-methoxy-6-polyprenyl-1,4-benzoquinol methylase	27556.7	49847	46829.6	55881.4	24708.8	22767.7
2.1.1.206	tRNA (cytidine(56)-2'-O)-methyltransferase	2.5	0	0	3	0	0
2.1.1.207	tRNA (cytidine(34)-2'-O)-methyltransferase	42466.5	70916.8	61091.4	56086.8	68616.1	66877.3
2.1.1.208	23S rRNA (uridine(2479)-2'-O)-methyltransferase	0	5	0	0	0	0
2.1.1.21	Methylamine--glutamate N-methyltransferase	753	105	632.8	5393	305	167
2.1.1.210	Demethylspheroidene O-methyltransferase	0	17	10	0	0	0
2.1.1.213	tRNA (guanine(10)-N(2))-dimethyltransferase	2.5	0	0	3	0	0
2.1.1.215	tRNA (guanine(26)-N(2)/guanine(27)-N(2))-dimethyltransferase	2.5	0	0	3	0	0
2.1.1.216	tRNA (guanine(26)-N(2))-dimethyltransferase	2.5	0	0	3	0	0
2.1.1.217	tRNA (adenine(22)-N(1))-methyltransferase	41547.6	67460.6	55623.9	55321.1	67986.3	66298
2.1.1.219	tRNA (adenine(57)-N(1)/adenine(58)-N(1))-methyltransferase	153.25	537.5	462.08	288.42	284.75	261.5
2.1.1.220	tRNA (adenine(58)-N(1))-methyltransferase	153.25	537.5	462.08	288.42	284.75	261.5
2.1.1.222	2-polyprenyl-6-hydroxyphenol methylase	8006.91	2010.82	5514.27	8914.46	831.91	1035.84
2.1.1.223	tRNA(1)(Val) (adenine(37)-N(6))-methyltransferase	41519.2	68796.9	56314.8	54816.1	68111.9	66246.6
2.1.1.224	23S rRNA (adenine(2503)-C(8))-methyltransferase	30.36	170	144	31.83	7.07	4.5
2.1.1.226	23S rRNA (cytidine(1920)-2'-O)-methyltransferase	49178.9	69621.5	57570.9	64494.8	68726.8	67490.6
2.1.1.227	16S rRNA (cytidine(1409)-2'-O)-methyltransferase	49178.9	69621.5	57570.9	64494.8	68726.8	67490.6
2.1.1.228	tRNA (guanine(37)-N(1))-methyltransferase	49862.2	71631.8	61603.5	64865.2	69183.6	67727.8
2.1.1.242	16S rRNA (guanine(1516)-N(2))-methyltransferase	897.41	947.21	3794.13	756.4	330.74	345.96
2.1.1.245	Co-methyltransferase	2003.28	196	44.72	2005.72	52.58	434.28
2.1.1.246	methyltransferase	50.17	438.17	167.5	116.33	30.25	36
2.1.1.248	[Methylamine--corrinoid protein] Co-methyltransferase	1.67	78.33	3.5	18.67	11.67	1.17
2.1.1.249	[Dimethylamine--corrinoid protein] Co-methyltransferase	0	88	2.4	8	0	0
2.1.1.250	[Trimethylamine--corrinoid protein] Co-methyltransferase	0	215	33.4	8	10	0
2.1.1.255	Geranyl diphosphate 2-C-methyltransferase	0	0	0	0	3	0
2.1.1.258	Co-methyltransferase	977.64	98	15.86	958.86	26.29	213.14
2.1.1.264	23S rRNA (guanine(2069)-N(7))-methyltransferase	710.35	669.96	3474.13	433.43	345.17	296.96
2.1.1.265	Tellurite methyltransferase	727.52	10813.2	9865.41	591.24	952.71	562.5
2.1.1.266	23S rRNA (adenine(2030)-N(6))-methyltransferase	7753.75	1042.61	4297.33	8575.03	711.5	783.23
2.1.1.269	Dimethylsulfoniopropionate demethylase	0	5	3	0	0	0
2.1.1.271	Cobalt-precorrin-4 methyltransferase	14985.8	3151.77	2106.77	13918.1	3913.77	8114.12
2.1.1.272	Cobalt-factor III methyltransferase	3518.82	1857.3	536.73	4985.78	969.78	2063.3
2.1.1.289	Cobalt-precorrin-7 (C(5))-methyltransferase	4966.6	1141.6	768.34	1537.03	2952.22	5934.59
2.1.1.294	3-phospho-methyltransferase	25	381.01	122.67	41	14.25	2
2.1.1.297	Peptide chain release factor N(5)-glutamine methyltransferase	49262.4	71569.3	61616.5	64337.7	69074.5	67536.9
2.1.1.298	Ribosomal protein L3 N(5)-glutamine methyltransferase	549.52	874.21	3979.93	259.1	318	120.96
2.1.1.301	Cypemycin N-terminal methyltransferase	0	4	3	0	0	0
2.1.1.302	3-hydroxy-5-methyl-1-naphthoate 3-O-methyltransferase	0	0	6	0	0	0
2.1.1.303	2,7-dihydroxy-5-methyl-1-naphthoate 7-O-methyltransferase	0	10	15	0	0	0
2.1.1.313	25S rRNA (uracil(2634)-N(3))-methyltransferase	0	4	0	0	0	0
2.1.1.319	Type I protein arginine methyltransferase	0	0	16	0	0	0
2.1.1.33	tRNA (guanine(46)-N(7))-methyltransferase	49757.7	71665.9	61674	64631.2	69160.4	67681.3
2.1.1.334	Methanethiol S-methyltransferase	0	16	135	0	0	0
2.1.1.34	tRNA (guanosine(18)-2'-O)-methyltransferase	608.95	700.79	1174.28	423.46	563.75	323.79
2.1.1.341	Vanillate/3-O-methylgallate O-demethylase	4	0	0	11	5	3
2.1.1.342	Anaerobilin synthase	628.68	634.59	796.26	584.34	531.96	274.95
2.1.1.35	tRNA (uracil(54)-C(5))-methyltransferase	38119.4	64593.7	57318.9	49757.6	67157.2	64086
2.1.1.37	DNA (cytosine-5-)-methyltransferase	10281.4	19539.2	13451.8	11809.5	2671.1	5214.76
2.1.1.4	Acetylserotonin O-methyltransferase	0	2	1.43	0	0	0
2.1.1.43	Transferred entry 2.1.1.354	14.17	0	0	4.67	2	9.33
2.1.1.44	L-histidine N(alpha)-methyltransferase	1.2	4	10	0	3	0
2.1.1.45	Thymidylate synthase	41422.1	71313.8	63834.5	54156.2	68675.9	66239.1
2.1.1.5	Betaine--homocysteine S-methyltransferase	59.74	175	152	82.53	81.57	71.5
2.1.1.61	tRNA (5-methylaminomethyl-2-thiouridylate)-methyltransferase	479.35	967.38	4096.6	63.43	296.5	75.63
2.1.1.63	Methylated-DNA--[protein]-cysteine S-methyltransferase	60381.8	76027.2	66832.2	69307.1	103195	99173.8
2.1.1.64	3-demethylubiquinol 3-O-methyltransferase	8006.91	2010.82	5514.27	8914.46	831.91	1035.84
2.1.1.67	Thiopurine S-methyltransferase	7042.2	236.4	1365.77	6414.6	273.2	643.4
2.1.1.71	Phosphatidyl-N-methylethanolamine N-methyltransferase	7294.4	196.4	314.4	8474.6	399.2	700.4
2.1.1.72	Site-specific DNA-methyltransferase (adenine-specific)	174274	185866	154908	211959	199018	210473
2.1.1.74	(NAD(P)H-oxidizing)	22731.4	23623.8	17276.4	41216.4	49292.4	47168.3
2.1.1.77	Protein-L-isoaspartate(D-aspartate) O-methyltransferase	6813.38	864.11	2784.38	7949.46	732.86	798.03
2.1.1.79	Cyclopropane-fatty-acyl-phospholipid synthase	45803.8	54680	51889.4	57507.5	65797.9	63146.2
2.1.1.80	Protein-glutamate O-methyltransferase	4013.96	7749.17	11973.4	11804.6	4575.98	2526.79
2.1.1.86	Tetrahydromethanopterin S-methyltransferase	22.5	0	0	27	0	0
2.1.1.90	Methanol--corrinoid protein Co-methyltransferase	36.5	0	0	22	11	11
2.1.1.98	Diphthine synthase	2.5	0	0	3	0	0
2.1.2.1	Glycine hydroxymethyltransferase	49413.4	73927	64882	68163.9	69300.2	67601.8
2.1.2.10	Aminomethyltransferase	8914.59	4303.05	6152.84	12667.9	1784.5	2050.79
2.1.2.11	3-methyl-2-oxobutanoate hydroxymethyltransferase	8894.46	5661.92	7636.1	10644.8	2118.31	2235.46
2.1.2.13	UDP-4-amino-4-deoxy-L-arabinose formyltransferase	431.18	109.29	659.62	21.43	279	42.29
2.1.2.2	Phosphoribosylglycinamide formyltransferase	37043	61067	57094.6	29783.8	26388	25090.9
2.1.2.3	Phosphoribosylaminoimidazolecarboxamide formyltransferase	36553.9	60467.8	53279.1	29552.1	25953.5	24852.7
2.1.2.5	Glutamate formimidoyltransferase	124.21	1306.58	1064.04	194.21	368.93	293.68
2.1.2.9	Methionyl-tRNA formyltransferase	49885.4	72261.7	61758.1	65249.8	69273.1	67724.1
2.1.3.1	Methylmalonyl-CoA carboxytransferase	11	212.67	54	7	0	12.5
2.1.3.10	Malonyl-S-ACP:biotin-protein carboxyltransferase	11	22.5	8	50	1.5	0
2.1.3.11	N-succinylornithine carbamoyltransferase	17.7	183	113.5	92.15	75.37	79.04
2.1.3.15	Acetyl-CoA carboxytransferase	78441.6	120557	108828	116614	71357.1	66044.6
2.1.3.2	Aspartate carbamoyltransferase	56847.6	71595.6	61206.4	69192.1	72979.1	71734.5
2.1.3.3	Ornithine carbamoyltransferase	50301.9	56407.7	52567.8	43147.1	60710.8	59821
2.1.3.6	Putrescine carbamoyltransferase	2527.37	342.71	2461.08	400.33	5129.17	351.67
2.1.3.9	N-acetylornithine carbamoyltransferase	699.53	474.72	3084.39	202.05	391.47	145.79
2.1.4.1	Glycine amidinotransferase	81	58	30	89	17	29
2.10.1.1	Molybdopterin molybdotransferase	19393.6	39350.9	39215	28777	7508.21	8113.5
2.2.1.1	Transketolase	35693.1	63404	54850.9	44812.1	20406.1	18697.7
2.2.1.10	2-amino-3,7-dideoxy-D-threo-hept-6-ulosonate synthase	44.93	18.21	10.14	4.14	1.71	2.21
2.2.1.12	3-acetyloctanal synthase	0	0	28.43	0	0	0
2.2.1.2	Transaldolase	18566.2	40302	40960	24433.4	11927.5	11949.7
2.2.1.6	Acetolactate synthase	78918	100606	87523.4	94045.6	80836.2	80078.7
2.2.1.7	1-deoxy-D-xylulose-5-phosphate synthase	55744.1	87703.5	79226.6	100431	62191.4	68249.7
2.2.1.9	synthase	9651.81	7090.19	6878.18	3777.67	6267.78	4534.09
2.3.1.1	Amino-acid N-acetyltransferase	18530.5	15990.2	19680.2	18257.8	23162.9	6726.64
2.3.1.101	Formylmethanofuran--tetrahydromethanopterin N-formyltransferase	5	8	4	6	0	0
2.3.1.102	N(6)-hydroxylysine O-acetyltransferase	16	17.17	687.42	0	0	0
2.3.1.109	Arginine N-succinyltransferase	460.72	1192.12	4259.88	36.43	294	62.97
2.3.1.117	2,3,4,5-tetrahydropyridine-2,6-dicarboxylate N-succinyltransferase	45846.8	66661.1	60047.5	59666.7	68582.1	65902.2
2.3.1.118	N-hydroxyarylamine O-acetyltransferase	980.99	1656.31	2091.02	463.31	680.58	444.94
2.3.1.12	Dihydrolipoyllysine-residue acetyltransferase	35230.5	61481.9	58230.4	32152.9	24271.1	21350.4
2.3.1.122	Trehalose O-mycolyltransferase	0	25.5	87.75	0	0	0
2.3.1.128	Transferred entry 2.3.1.267	96714.3	135340	112821	115820	139477	128915
2.3.1.129	Acyl-[acyl-carrier-protein]--UDP-N-acetylglucosamine O-acyltransferase	8303.19	2467.99	5020.65	9247.79	1142.55	1117.65
2.3.1.15	Glycerol-3-phosphate 1-O-acyltransferase	117073	152266	131314	164075	182105	177412
2.3.1.157	Glucosamine-1-phosphate N-acetyltransferase	48330.6	70041.7	61447.5	63458.4	69161.6	66922.9
2.3.1.16	Acetyl-CoA C-acyltransferase	3224.96	2676.81	11773.8	1320.43	1573.44	1159.34
2.3.1.168	Dihydrolipoyllysine-residue (2-methylpropanoyl)transferase	621.2	2034.6	3163.59	678.67	599.66	646.23
2.3.1.169	CO-methylating acetyl-CoA synthase	1070.64	98	25.86	1156.86	26.29	240.14
2.3.1.174	3-oxoadipyl-CoA thiolase	1789.83	412.55	2264.76	336.43	314.68	310.18
2.3.1.178	Diaminobutyrate acetyltransferase	57.86	337.5	314.5	126.57	38.07	38.5
2.3.1.179	Beta-ketoacyl-[acyl-carrier-protein] synthase II	33860.1	61629.7	55983.1	57838.6	31903.8	30670
2.3.1.18	Galactoside O-acetyltransferase	5905.66	39382.2	33167.1	10306.2	15361.1	8946.18
2.3.1.180	Beta-ketoacyl-[acyl-carrier-protein] synthase III	42885.7	73397	61659.2	61631.5	39051.7	34792.6
2.3.1.181	Lipoyl(octanoyl) transferase	7866.13	2881.94	6252.24	8836.01	1001.84	997.57
2.3.1.182	(R)-citramalate synthase	20.2	65	34.5	95.15	72.37	77.04
2.3.1.183	Phosphinothricin acetyltransferase	24242.3	50724.1	45625.7	19224.1	24862.9	29800.5
2.3.1.184	Acyl-homoserine-lactone synthase	2823.59	182.33	874.17	6738	241.5	193.34
2.3.1.187	Acetyl-S-ACP:malonate ACP transferase	650.06	2297.69	3897.67	81.18	979.43	52.65
2.3.1.189	Mycothiol synthase	52.11	381.67	440.08	156.67	57	87
2.3.1.19	Phosphate butyryltransferase	2145.25	3960.72	2629.2	2100.91	1676.7	1647.4
2.3.1.191	UDP-3-O-(3-hydroxymyristoyl)glucosamine N-acyltransferase	8227.42	2348.6	4986.33	9188.74	1058.23	1064.08
2.3.1.193	tRNA(Met) cytidine acetyltransferase	417.98	475.96	1220.43	21.43	279	42.29
2.3.1.20	Diacylglycerol O-acyltransferase	4.17	75.5	1693.33	0	5.67	5.17
2.3.1.200	Lipoyl amidotransferase	7666.88	6942.67	7057.99	1389.75	10204	10249.2
2.3.1.201	UDP-2-acetamido-3-amino-2,3-dideoxy-glucuronate N-acetyltransferase	64.17	457	247.1	57.89	19.91	38.78
2.3.1.202	UDP-4-amino-4,6-dideoxy-N-acetyl-beta-L-altrosamine N-acetyltransferase	0	55.17	129.67	0	0	0
2.3.1.203	UDP-N-acetylbacillosamine N-acetyltransferase	0	41.67	7.67	0	0	0
2.3.1.204	Octanoyl-[GcvH]:protein N-octanoyltransferase	8652.99	13409.1	11469.9	1826	11750.2	10854.3
2.3.1.207	Beta-ketodecanoyl-[acyl-carrier-protein] synthase	21.37	98	2738.7	0	2.67	5.17
2.3.1.209	dTDP-4-amino-4,6-dideoxy-D-glucose acyltransferase	31.5	22.42	20.28	4.72	3.42	6.46
2.3.1.21	Carnitine O-palmitoyltransferase	0	0	6	0	3	0
2.3.1.210	dTDP-4-amino-4,6-dideoxy-D-galactose acyltransferase	795.98	1258.79	1243.76	335.43	535	329.29
2.3.1.222	Phosphate propanoyltransferase	4311.7	349.43	259.86	381.14	1550.14	5275.58
2.3.1.223	3-oxo-5,6-didehydrosuberyl-CoA thiolase	291.29	311.55	665.67	218.43	246.34	224.84
2.3.1.226	Carboxymethylproline synthase	0	0	27	0	0	0
2.3.1.228	Isovaleryl-homoserine lactone synthase	0	12	10	0	0	0
2.3.1.229	4-coumaroyl-homoserine lactone synthase	0	12	10	0	0	0
2.3.1.233	1,3,6,8-tetrahydroxynaphthalene synthase	0	0	0	0	3	0
2.3.1.234	N(6)-L-threonylcarbamoyladenine synthase	91226.8	137427	116314	118694	136895	132899
2.3.1.241	Kdo(2)-lipid IV(A) lauroyltransferase	9123.11	3014.9	9752.68	9793.95	1600.91	1292.36
2.3.1.242	Kdo(2)-lipid IV(A) palmitoleoyltransferase	740.97	157.39	1193.03	38.57	529.97	80.04
2.3.1.243	Lauroyl-Kdo(2)-lipid IV(A) myristoyltransferase	470.98	494.96	1679.05	120.43	279	60.29
2.3.1.245	3-hydroxy-5-phosphonooxypentane-2,4-dione thiolase	108.57	197.36	173.47	27.29	58.86	45.31
2.3.1.247	3-keto-5-aminohexanoate cleavage enzyme	69.34	712.13	419.18	417.44	713	586.34
2.3.1.251	Lipid IV(A) palmitoyltransferase	466.86	100.29	232.88	52.1	295	72.62
2.3.1.255	N-terminal amino-acid N(alpha)-acetyltransferase NatA	0	11	259	31	34	44
2.3.1.263	2-amino-4-oxopentanoate thiolase	68.34	672.66	352.8	192.34	589.34	410.34
2.3.1.264	Beta-lysine N(6)-acetyltransferase	440.4	1400.43	1199.7	329.42	268.36	312.89
2.3.1.265	Phosphatidylinositol dimannoside acyltransferase	31	145.83	76.75	14.67	3	0
2.3.1.28	Chloramphenicol O-acetyltransferase	4145.1	6584.81	6461.11	3123.97	2561.72	1609.43
2.3.1.29	Glycine C-acetyltransferase	2311.97	5890.28	5707.03	2019.06	1620.55	1492.99
2.3.1.30	Serine O-acetyltransferase	23264.2	21393.7	20035.4	21917.4	15843.8	10196.4
2.3.1.31	Homoserine O-acetyltransferase	7437.89	2874.53	5947.43	10106.2	674.31	991.05
2.3.1.35	Glutamate N-acetyltransferase	14896.9	13478.2	12674.8	16789.2	12961.3	5888.37
2.3.1.37	5-aminolevulinate synthase	7304.2	1298.4	1676.33	8527.6	472.2	733.4
2.3.1.39	[Acyl-carrier-protein] S-malonyltransferase	49516.5	65684.2	59962.2	64109.1	70256.4	67771.9
2.3.1.40	Acyl-[acyl-carrier-protein]--phospholipid O-acyltransferase	439.21	662.96	2601.41	61.82	302.48	70.31
2.3.1.41	Beta-ketoacyl-[acyl-carrier-protein] synthase I	2001.18	1590.63	7057.44	6586.03	581.84	326.15
2.3.1.46	Homoserine O-succinyltransferase	31369.3	56840.2	46404.3	23241.5	59065.8	56404.3
2.3.1.47	8-amino-7-oxononanoate synthase	15965.8	5673	8564.63	18449.9	2287.93	2402.25
2.3.1.48	Histone acetyltransferase	279.5	113.5	27.5	507	47	231.5
2.3.1.50	Serine C-palmitoyltransferase	7293.2	181.4	274.4	8474.6	399.2	700.4
2.3.1.51	1-acylglycerol-3-phosphate O-acyltransferase	60929	75237.1	66258.4	78696.3	71943.6	70876.3
2.3.1.54	Formate C-acetyltransferase	11166.9	19353.6	14702.9	11850	9781.34	7126.6
2.3.1.57	Diamine N-acetyltransferase	40248.5	73284	60911.6	53047.3	66658.5	59152.4
2.3.1.60	Gentamicin 3-N-acetyltransferase	0	8	4	0	0	0
2.3.1.61	Dihydrolipoyllysine-residue succinyltransferase	8388.72	3554.71	6762.54	9351.4	1443.86	1537.39
2.3.1.7	Carnitine O-acetyltransferase	0	1.67	7.67	0	3	0
2.3.1.79	Maltose O-acetyltransferase	79007.8	133042	110755	107913	160032	133083
2.3.1.8	Phosphate acetyltransferase	50682.2	71313.7	60309.5	65681	69206.7	67961.1
2.3.1.81	Aminoglycoside N(3)-acetyltransferase	18092.1	9522.92	7786.37	35327.2	43711.6	43282
2.3.1.82	Aminoglycoside 6'-N-acetyltransferase	1431.12	6030.54	3942.35	1127.03	1081.9	913.29
2.3.1.89	Tetrahydrodipicolinate N-acetyltransferase	37730.3	63945.8	53816.3	50493.8	67489.6	64606.6
2.3.1.9	Acetyl-CoA C-acetyltransferase	69879.2	126415	121032	100142	126660	125682
2.3.1.94	6-deoxyerythronolide-B synthase	0	0	4	0	0	0
2.3.2.10	UDP-N-acetylmuramoylpentapeptide-lysine N(6)-alanyltransferase	8367.79	8636.05	6872.43	4668.85	7072.34	5820.27
2.3.2.13	Protein-glutamine gamma-glutamyltransferase	570.1	1512.02	3617.81	486.5	380.95	400.71
2.3.2.16	Lipid II:glycine glycyltransferase	7977.54	7677.55	6266.76	3525.1	4485.34	4373.77
2.3.2.17	glycyltransferase	148.6	3346.27	2303.46	557	671	515.6
2.3.2.18	glycyltransferase	629.6	2575.67	2427.41	69	101	91.6
2.3.2.2	Gamma-glutamyltransferase	23822.2	5803.67	8178.54	27017	2693.39	3431.4
2.3.2.22	Cyclo(L-leucyl-L-leucyl) synthase	82	888	782	265	209	252
2.3.2.29	Aspartate/glutamate leucyltransferase	7334.57	348.07	3207.67	8553.6	428.7	738.74
2.3.2.3	Lysyltransferase	26320.8	46286.6	42377.3	21549.3	20189	20372.4
2.3.2.30	L-ornithine N(alpha)-acyltransferase	0	12	17	0	0	0
2.3.2.5	Glutaminyl-peptide cyclotransferase	5	179	214.08	29.5	15	7
2.3.2.6	Lysine/arginine leucyltransferase	7972.55	1887.61	5135.77	9179.1	919.18	899.45
2.3.3.1	Citrate (Si)-synthase	16687.1	14318.1	13761.9	20206.6	12933.4	7406.43
2.3.3.10	Hydroxymethylglutaryl-CoA synthase	37209	63425.6	53350.1	49491.2	66736.2	63878.7
2.3.3.13	2-isopropylmalate synthase	16410	19478.7	19976	17872.9	13796.5	6637.1
2.3.3.14	Homocitrate synthase	766.76	1278.83	1333.6	1222.96	610.57	821
2.3.3.15	Sulfoacetaldehyde acetyltransferase	0	46	131.8	0	0	0
2.3.3.5	2-methylcitrate synthase	8569.47	696.48	4011.23	8716.39	832.21	933.36
2.3.3.9	Malate synthase	698.49	598.72	3721.55	474.31	852.37	443.55
2.4.1.1	Glycogen phosphorylase	31669	25574.3	18016.2	22306	48370.1	47625.3
2.4.1.10	Levansucrase	11653.4	10173.9	8543.62	4897.57	8836.67	13594.2
2.4.1.109	Dolichyl-phosphate-mannose--protein mannosyltransferase	293.63	1261.22	502.64	657.21	349.58	365.49
2.4.1.11	Glycogen(starch) synthase	7330.28	2079.66	1851.91	8813.93	701.01	1001
2.4.1.12	Cellulose synthase (UDP-forming)	6194.43	2186.35	3195.28	6032.21	4801.07	2128.17
2.4.1.122	N-acetylgalactosaminide beta-1,3-galactosyltransferase	0	0.5	23.75	0	0	0
2.4.1.129	Peptidoglycan glycosyltransferase	100798	165610	147847	129519	146131	139781
2.4.1.14	Sucrose-phosphate synthase	0	4	14	0	0	0
2.4.1.142	Chitobiosyldiphosphodolichol beta-mannosyltransferase	0	2	0	0	0	0
2.4.1.144	Beta-1,4-mannosyl-glycoprotein 4-beta-N-acetylglucosaminyltransferase	1466	694.75	56.12	119	58	66
2.4.1.15	Alpha,alpha-trehalose-phosphate synthase (UDP-forming)	7512.46	355.02	1642.47	6876.61	696.93	818.94
2.4.1.152	4-galactosyl-N-acetylglucosaminide 3-alpha-L-fucosyltransferase	0	1	0	0	0	0
2.4.1.161	Oligosaccharide 4-alpha-D-glucosyltransferase	0	20	0	0	0	0
2.4.1.166	Raffinose--raffinose alpha-galactosyltransferase	626	196	180	30	36	26
2.4.1.173	Sterol 3-beta-glucosyltransferase	2.5	8	4	6.26	0	0
2.4.1.175	acetylgalactosaminyltransferase	0	20	0	0	0	0
2.4.1.18	1,4-alpha-glucan branching enzyme	17064	19084.4	14094	14376	7728.45	8982.15
2.4.1.180	Lipopolysaccharide N-acetylmannosaminouronosyltransferase	415.48	75.29	213.76	21.43	282	45.89
2.4.1.182	Lipid-A-disaccharide synthase	8215.42	2082.5	4821	9165.85	1041.32	1040.9
2.4.1.187	mannosaminyltransferase	24185.3	20416.4	15079.2	39174.5	53133.4	45716.6
2.4.1.19	Cyclomaltodextrin glucanotransferase	0	10	33	6.4	6	7
2.4.1.20	Cellobiose phosphorylase	2302.17	1083.36	350.21	4085.03	2863.61	2331.38
2.4.1.208	Diglucosyl diacylglycerol synthase (1,2-linking)	37473.5	62310.2	51834.2	49716.6	66506.6	63805.6
2.4.1.21	Starch synthase	16237.3	18023.6	13206.6	10889.8	7277.37	7705.02
2.4.1.211	1,3-beta-galactosyl-N-acetylhexosamine phosphorylase	1970.9	1535.5	105.55	3541.9	383	870
2.4.1.212	Hyaluronan synthase	0.86	36.75	534	6.57	10.07	4.5
2.4.1.213	Glucosylglycerol-phosphate synthase	0	4	224	0	1.66	2.34
2.4.1.216	Trehalose 6-phosphate phosphorylase	2803.8	4146.9	3336.85	203	6127.2	190.6
2.4.1.226	N-acetylgalactosaminyl-proteoglycan 3-beta-glucuronosyltransferase	0	20	0	0	0	0
2.4.1.227	acetylglucosaminyltransferase	50047.1	72165.7	62184.8	65041.7	69473.2	67987.5
2.4.1.230	Kojibiose phosphorylase	323.67	353.83	6.25	377.07	6.67	179.17
2.4.1.245	Alpha,alpha-trehalose synthase	0	80	38	0	0	0
2.4.1.246	Mannosylfructose-phosphate synthase	0	0	13	0	0	0
2.4.1.247	Beta-D-galactosyl-(1->4)-L-rhamnose phosphorylase	35.93	8	0	32.05	0.5	0
2.4.1.25	4-alpha-glucanotransferase	9563.88	16701.2	10932.1	13628.1	5156.56	6524.51
2.4.1.250	D-inositol-3-phosphate glycosyltransferase	82	1219.67	1204.08	331	265	334
2.4.1.251	diphospho-ditrans,octacis-undecaprenol 4-beta-mannosyltransferase	0	0	7	0	0	0
2.4.1.255	Protein O-GlcNAc transferase	0	0	9	0	0	0
2.4.1.266	Glucosyl-3-phosphoglycerate synthase	7.57	179.75	174.5	6.57	13.07	4.5
2.4.1.276	Zeaxanthin glucosyltransferase	7.91	0	91.14	0	0.83	1.17
2.4.1.279	Nigerose phosphorylase	1.45	0	0	2.83	0	0
2.4.1.280	N,N'-diacetylchitobiose phosphorylase	154.4	468.86	231.71	120.05	29.86	25.71
2.4.1.281	4-O-beta-D-mannosyl-D-glucose phosphorylase	91.71	682.13	18.5	222.37	60.54	88.61
2.4.1.287	galactofuranosyltransferase	0	25.5	42.75	0	0	0
2.4.1.288	decaprenol beta-1,5/1,6-galactofuranosyltransferase	78	338.84	414.75	117	141	117
2.4.1.289	N-acetylglucosaminyl-diphospho-decaprenol L-rhamnosyltransferase	0	452.17	434.08	31	37	44
2.4.1.290	acetylgalactosaminyltransferase	0	41.67	7.67	0	0	0
2.4.1.291	4-alpha-N-acetylgalactosaminyltransferase	157	1500.51	425.83	321	10	80
2.4.1.292	1,4-N-acetyl-D-galactosaminyltransferase	0	81.67	15.34	0	0	0
2.4.1.293	GalNAc(5)-diNAcBac-PP-undecaprenol beta-1,3-glucosyltransferase	0	41.67	4	0	0	0
2.4.1.303	galactosyltransferase	0	0.5	23.75	0	0	0
2.4.1.304	galactosyltransferase	0	0	0	31.58	17.57	29.57
2.4.1.306	acetylgalactosaminyltransferase	26	0	14.5	0	0	0
2.4.1.310	Vancomycin aglycone glucosyltransferase	0	2	0	0	0	0
2.4.1.315	Diglucosyl diacylglycerol synthase (1,6-linking)	2497.43	4789.12	3322.37	4115.96	2025.49	2131.67
2.4.1.319	Beta-1,4-mannooligosaccharide phosphorylase	343.59	1234.62	119.17	640.19	114.28	113.48
2.4.1.320	1,4-beta-mannosyl-N-acetylglucosamine phosphorylase	343.59	1234.62	119.17	640.19	114.28	113.48
2.4.1.321	Cellobionic acid phosphorylase	34.34	35.33	14.5	18.67	1.67	1.17
2.4.1.325	TDP-N-acetylfucosamine:lipid II N-acetylfucosaminyltransferase	338.41	18.43	78.48	17.14	250.14	36.58
2.4.1.329	Sucrose 6(F)-phosphate phosphorylase	490.1	627	43.61	999.68	268.7	214.99
2.4.1.33	Mannuronan synthase	64	54	1244	0	0	0
2.4.1.332	1,2-alpha-glucosylglycerol phosphorylase	0.78	162	0	2.83	0	0
2.4.1.333	1,2-beta-oligoglucan phosphorylase	117.3	4.33	23	33.47	11.17	12.67
2.4.1.336	Monoglucosyldiacylglycerol synthase	0	5.5	16.5	1.4	3	0
2.4.1.337	1,2-diacylglycerol 3-alpha-glucosyltransferase	37723	63718.1	52376.4	49881	66585	63940
2.4.1.339	Beta-1,2-mannobiose phosphorylase	93.39	43.33	40.61	106.58	89.47	67.77
2.4.1.340	1,2-beta-oligomannan phosphorylase	93.39	43.33	40.61	106.58	89.47	67.77
2.4.1.342	Alpha-maltose-1-phosphate synthase	150.75	159.83	93.75	254.42	240.75	217.5
2.4.1.345	Phosphatidyl-myo-inositol alpha-mannosyltransferase	31	149.83	81.75	38.67	22	24
2.4.1.346	Phosphatidyl-myo-inositol dimannoside synthase	78.2	424.13	115.59	109.65	78.37	80.04
2.4.1.347	Alpha,alpha-trehalose-phosphate synthase (ADP-forming)	7511.26	355.02	1640.47	6862.03	679.36	809.37
2.4.1.348	3-alpha-mannosyltransferase	438.99	138.3	603.88	466.67	21.67	189.17
2.4.1.349	undecaprenol 3-alpha-mannosyltransferase	17.2	3	129	0	0	0
2.4.1.4	Amylosucrase	2162.12	1384.05	659.25	3400.58	405.75	1207.5
2.4.1.44	Lipopolysaccharide 3-alpha-galactosyltransferase	311.2	18.43	34.15	31.14	277.14	50.58
2.4.1.46	Monogalactosyldiacylglycerol synthase	0	17	161	0	0	0
2.4.1.5	Dextransucrase	1451.2	7736	4756.5	1232	4108	1538
2.4.1.50	Procollagen galactosyltransferase	0	0	4	0	0	0
2.4.1.52	Poly(glycerol-phosphate) alpha-glucosyltransferase	99528.3	93480.5	81402.2	73354.7	103445	106947
2.4.1.56	Lipopolysaccharide N-acetylglucosaminyltransferase	293.2	18.43	34.15	17.14	250.14	36.58
2.4.1.58	Lipopolysaccharide glucosyltransferase I	390.63	51.93	93.51	33.14	495.85	71.87
2.4.1.60	Abequosyltransferase	0	0	23.5	0	0	0
2.4.1.64	Alpha,alpha-trehalose phosphorylase	1988.32	3691.59	2849.57	517.86	6499.73	515.48
2.4.1.65	3-galactosyl-N-acetylglucosaminide 4-alpha-L-fucosyltransferase	0	1	0	0	0	0
2.4.1.7	Sucrose phosphorylase	20888	17864.5	12815.7	38373.9	54411.7	54606.5
2.4.1.8	Maltose phosphorylase	52276.3	56963.2	48572	53925	76932.5	69672.5
2.4.1.80	Ceramide glucosyltransferase	7293.2	1271.9	1634.3	8476.1	403.03	701.57
2.4.1.83	Dolichyl-phosphate beta-D-mannosyltransferase	15350	3547.23	2918.68	18257.4	1316.31	1998.79
2.4.1.9	Inulosucrase	11498.4	8870.44	5684.29	4742.57	8800.84	13431
2.4.1.92	N-acetylgalactosaminyltransferase	0	0	0	14	27	14
2.4.2.1	Purine-nucleoside phosphorylase	17045.1	32040.3	28383.5	14028.1	19487.9	17595.5
2.4.2.10	Orotate phosphoribosyltransferase	51931.9	71119.3	61474.8	68001.7	69444.6	68985.1
2.4.2.12	Nicotinamide phosphoribosyltransferase	778.29	1953.33	1613.56	83.4	104.5	107.34
2.4.2.14	Amidophosphoribosyltransferase	37863.4	62445.2	52950.6	31245.6	25912.5	25402.8
2.4.2.17	ATP phosphoribosyltransferase	15739.5	14116	13089.9	16839.5	13232.2	5895.39
2.4.2.18	Anthranilate phosphoribosyltransferase	13554.1	18976.3	18773.3	14414.1	11376.7	4908.39
2.4.2.19	Nicotinate-nucleotide diphosphorylase (carboxylating)	11656.3	5496.84	7701.88	13786.5	8905.65	4621.69
2.4.2.2	Pyrimidine-nucleoside phosphorylase	10231.4	16446.4	15282.3	5642.08	11774.2	11486.5
2.4.2.21	Nicotinate-nucleotide--dimethylbenzimidazole phosphoribosyltransferase	15884.6	4108.33	4209.22	15023.6	4325.34	8606.62
2.4.2.22	Xanthine phosphoribosyltransferase	49866.9	69493.6	60185.6	64439	69057.1	67730.3
2.4.2.26	Protein xylosyltransferase	0	28	154	0	0	0
2.4.2.28	S-methyl-5'-thioadenosine phosphorylase	9945.24	13166.1	11258.9	11559	4977.85	3674.19
2.4.2.29	tRNA-guanine(34) transglycosylase	32298.7	60454.3	52931.5	29490.2	25733.6	24709.8
2.4.2.3	Uridine phosphorylase	3085.91	2340.61	2352.4	3033.08	694.45	1144.8
2.4.2.30	NAD(+) ADP-ribosyltransferase	4	0	0	0	0	0
2.4.2.37	NAD(+)--dinitrogen-reductase ADP-D-ribosyltransferase	0	0	3	6	0	0
2.4.2.4	Thymidine phosphorylase	2133.63	1648.75	1502.19	3004.92	1049.37	1318.26
2.4.2.43	Lipid IV(A) 4-amino-4-deoxy-L-arabinosyltransferase	431.18	131.29	940.62	21.43	279	42.29
2.4.2.44	S-methyl-5'-thioinosine phosphorylase	206.61	83.86	524.71	62.29	292.57	59
2.4.2.45	Decaprenyl-phosphate phosphoribosyltransferase	0	25.5	31.75	0	0	0
2.4.2.46	Galactan 5-O-arabinofuranosyltransferase	0	25.5	31.75	0	0	0
2.4.2.47	Arabinofuranan 3-O-arabinosyltransferase	0	29.5	34.75	0	0	0
2.4.2.48	tRNA-guanine(15) transglycosylase	2.5	0	0	3	0	0
2.4.2.52	Triphosphoribosyl-dephospho-CoA synthase	21772.9	39940.3	38425	45532.8	54073.2	48036
2.4.2.53	Undecaprenyl-phosphate 4-deoxy-4-formamido-L-arabinose transferase	1483.85	1462.12	924.62	1228.1	624.5	613.63
2.4.2.54	Beta-ribofuranosylphenol 5'-phosphate synthase	2.5	0	0	3	0	0
2.4.2.6	Nucleoside deoxyribosyltransferase	58053	55049	46748.2	56376	72134.8	72328
2.4.2.7	Adenine phosphoribosyltransferase	52154.6	70776.2	61100.4	64943.7	78740.9	70623.6
2.4.2.8	Hypoxanthine phosphoribosyltransferase	110498	147548	124134	145317	187149	186710
2.4.2.9	Uracil phosphoribosyltransferase	103882	140626	119907	114917	175135	169814
2.4.99.1	Beta-galactoside alpha-(2,6)-sialyltransferase	75.57	55.86	136.71	4.29	28.86	5.71
2.4.99.12	Lipid IV(A) 3-deoxy-D-manno-octulosonic acid transferase	8215.42	2067.75	4811	9165.85	1041.32	1040.9
2.4.99.13	(Kdo)-lipid IV(A) 3-deoxy-D-manno-octulosonic acid transferase	8215.42	2067.75	4811	9165.85	1041.32	1040.9
2.4.99.14	(Kdo)(2)-lipid IV(A) (2-8) 3-deoxy-D-manno-octulosonic acid transferase	8215.42	2067.75	4811	9165.85	1041.32	1040.9
2.4.99.15	(Kdo)(3)-lipid IV(A) (2-4) 3-deoxy-D-manno-octulosonic acid transferase	8215.42	2067.75	4811	9165.85	1041.32	1040.9
2.4.99.16	Starch synthase (maltosyl-transferring)	168.81	241.83	618.75	257.21	242.08	218.67
2.4.99.17	S-adenosylmethionine:tRNA ribosyltransferase-isomerase	25711.7	25983.4	22324.3	20701.3	17954.1	10568.9
2.4.99.18	Dolichyl-diphosphooligosaccharide--protein glycotransferase	26	245.17	45.67	50	10	11
2.4.99.19	Undecaprenyl-diphosphooligosaccharide--protein glycotransferase	0	41.67	7.67	0	0	0
2.4.99.21	Dolichyl-phosphooligosaccharide-protein glycotransferase	2.5	0	0	3	0	0
2.5.1.1	Dimethylallyltranstransferase	49720.1	71595.8	61694.1	64753.2	69215.6	67727.8
2.5.1.10	(2E,6E)-farnesyl diphosphate synthase	49720.1	71595.8	61694.1	64753.2	69215.6	67727.8
2.5.1.101	N,N'-diacetyllegionaminate synthase	164.19	1127.5	6.6	265.74	54.07	48.97
2.5.1.103	Presqualene diphosphate synthase	14586.4	1400.8	1893.3	16961.2	799.23	1401.97
2.5.1.105	5'-phosphate synthase	1469.5	1974.44	290.68	1233.4	520.75	1203.92
2.5.1.108	2-(3-amino-3-carboxypropyl)histidine synthase	2.5	0	0	3	0	0
2.5.1.113	synthase	0	12	5	0	3	0
2.5.1.114	tRNA(Phe) (4-demethylwyosine(37)-C(7)) aminocarboxypropyltransferase	2.5	0	0	3	0	0
2.5.1.120	Aminodeoxyfutalosine synthase	106.74	361.51	179.27	124.03	110.57	90.5
2.5.1.128	N(4)-bis(aminopropyl)spermidine synthase	0.86	170	144	6.57	7.07	4.5
2.5.1.129	Flavin prenyltransferase	1466.02	2417.78	3339.57	1215.11	2675.2	579.35
2.5.1.131	yl)methanamine synthase	2.5	0	0	3	0	0
2.5.1.132	3-deoxy-D-glycero-D-galacto-nononate 9-phosphate synthase	0	0	6	24	19	24
2.5.1.133	Bacteriochlorophyll a synthase	4	17	4	11	5	3
2.5.1.134	Cystathionine beta-synthase (O-acetyl-L-serine)	8340.82	36541	32288.4	9011.46	15438.6	13298.1
2.5.1.140	N-(2-amino-2-carboxyethyl)-L-glutamate synthase	51.84	50.79	105.93	71.71	85.45	66.48
2.5.1.141	Heme o synthase	8585.42	4233.68	7712.44	9636.16	1639.27	1790.59
2.5.1.15	Dihydropteroate synthase	20118.1	53110.7	49011.8	22651.2	17324.5	15302.2
2.5.1.16	Spermidine synthase	11491.9	13267.7	11329	14314.7	2712.19	3533.34
2.5.1.17	Corrinoid adenosyltransferase	26570.9	11207.8	11534.6	25956.7	6137.01	10896.3
2.5.1.18	Glutathione transferase	31414.9	5891.47	25937.3	20919.5	4070.42	3069.66
2.5.1.19	3-phosphoshikimate 1-carboxyvinyltransferase	24933.1	63473.4	56105.3	28562.7	22513.2	15362.9
2.5.1.2	Thiamine pyridinylase	0	14.5	4.5	0	0	0
2.5.1.21	Squalene synthase	66.11	109.22	212.51	59.89	50.5	70.17
2.5.1.26	Alkylglycerone-phosphate synthase	186.51	37.33	452.36	94.67	258.38	44.46
2.5.1.29	Geranylgeranyl diphosphate synthase	42345.6	69510.5	56884.1	56136.9	68705.9	66933.7
2.5.1.3	Thiamine phosphate synthase	47975.4	66782.3	59316.8	43618.3	35616.8	30839.8
2.5.1.30	Heptaprenyl diphosphate synthase	42247.2	63640.2	52868.4	54178.2	65238.5	62661.3
2.5.1.31	diphosphate specific)	50474.8	72230.9	62105.2	65864.8	69792.1	68451.7
2.5.1.32	15-cis-phytoene synthase	8049.65	6273.6	6284.38	8874.99	763.5	1028.17
2.5.1.39	4-hydroxybenzoate polyprenyltransferase	7864.78	2331.7	5427.18	8737.53	886.27	899.67
2.5.1.41	Phosphoglycerol geranylgeranyltransferase	2.5	0	0	3	0	0
2.5.1.42	Geranylgeranylglycerol-phosphate geranylgeranyltransferase	2.5	0	0	3	0	0
2.5.1.44	Homospermidine synthase	0	16	157	6	0	0
2.5.1.46	Deoxyhypusine synthase	2.5	1076	1454.83	7	6	7
2.5.1.47	Cysteine synthase	54701.7	98211.4	90966.9	51423.3	67844.8	71007.3
2.5.1.48	Cystathionine gamma-synthase	6409.12	18467.3	16265.5	4260.47	12438	5234.42
2.5.1.49	O-acetylhomoserine aminocarboxypropyltransferase	19104	20165.2	14676.6	16390.2	22950.1	12334.5
2.5.1.54	3-deoxy-7-phosphoheptulonate synthase	27731.8	33756.1	30156.5	26530.9	21568.8	14074
2.5.1.55	3-deoxy-8-phosphooctulonate synthase	8932.42	3355	6287.75	9424.85	1325.32	1325.9
2.5.1.56	N-acetylneuraminate synthase	824.63	4228.35	2237.07	1164.51	741.43	757.76
2.5.1.57	N-acylneuraminate-9-phosphate synthase	0	0	6	24	19	24
2.5.1.6	Methionine adenosyltransferase	51902.7	72215.2	61662.7	67117.1	69367.4	68753
2.5.1.61	Hydroxymethylbilane synthase	14304.5	6745.36	9278.27	12138.9	4566.15	7814.95
2.5.1.62	Chlorophyll synthase	4	17	4	11	5	3
2.5.1.63	Adenosyl-fluoride synthase	0	5	0	0	0	0
2.5.1.68	(2Z,6E)-farnesyl diphosphate synthase	69	534.5	461.08	189.67	53	86
2.5.1.7	UDP-N-acetylglucosamine 1-carboxyvinyltransferase	62055.1	93015.1	77293.7	72341.9	85113.4	81734.9
2.5.1.72	Quinolinate synthase	11628.3	4454.59	6798.88	13700.5	8812.65	4568.69
2.5.1.74	1,4-dihydroxy-2-naphthoate polyprenyltransferase	48665.3	60316.6	52486.2	48004.8	64146.3	60835.6
2.5.1.75	tRNA dimethylallyltransferase	49829.8	71960.9	61676.8	64845.2	69257	67787.8
2.5.1.76	Cysteate synthase	0	60.5	6	1.5	0	0
2.5.1.77	Transferred entry 2.5.1.147	32	12	20	49	25	24
2.5.1.78	6,7-dimethyl-8-ribityllumazine synthase	40142.8	54286.9	50726.4	61186.2	64301.1	58925.7
2.5.1.83	Hexaprenyl-diphosphate synthase ((2E,6E)-farnesyl-diphosphate specific)	9414.88	11423.8	9801.92	3598.92	5531.03	4403.16
2.5.1.86	Trans,polycis-decaprenyl diphosphate synthase	150.75	455	457.08	285.42	274.75	261.5
2.5.1.88	diphosphate specific)	150.75	455	457.08	285.42	274.75	261.5
2.5.1.89	diphosphate specific)	2.5	0	0	3	0	0
2.5.1.9	Riboflavin synthase	46675.1	52197.6	49568.3	63867.2	67889.9	62444.9
2.5.1.90	All-trans-octaprenyl-diphosphate synthase	7892.42	3098.5	6013.27	8881.07	892.23	939.08
2.5.1.94	Adenosyl-chloride synthase	0	5	0	0	0	0
2.5.1.96	4,4'-diapophytoene synthase	42.6	1959.67	1531.91	0	0	1.6
2.5.1.97	Pseudaminic acid synthase	517.97	2557.13	1129.92	589.67	404.12	454.7
2.5.1.98	transferase	0	0	13	0	0	0
2.5.1.99	Deleted entry	8049.65	6273.6	6284.38	8874.99	763.5	1028.17
2.6.1.1	Aspartate transaminase	32839.6	57929.8	51533.4	37210.9	20731.7	15134.4
2.6.1.102	GDP-perosamine synthase	2678.13	10010.3	5876.86	3305.16	1094.67	1736.08
2.6.1.103	(S)-3,5-dihydroxyphenylglycine transaminase	0	0	1.43	0	0	0
2.6.1.104	3-dehydro-glucose-6-phosphate--glutamate transaminase	408.03	1205.42	1111.95	309.28	262.09	294.92
2.6.1.105	Lysine--8-amino-7-oxononanoate transaminase	141.12	1228.6	1055.64	300.88	218.45	274.31
2.6.1.11	Acetylornithine transaminase	16934	15913.2	15740.1	18370	14255.5	6906.37
2.6.1.112	(S)-ureidoglycine--glyoxylate transaminase	8532.69	1732.95	2224.86	7687.63	4851.68	1088.57
2.6.1.113	Putrescine--pyruvate transaminase	610.8	628.8	2020.7	793.58	306.07	396.52
2.6.1.13	Ornithine aminotransferase	644.16	2298.04	4238.75	732.77	707.62	720.55
2.6.1.14	Asparagine--oxo-acid transaminase	7295.54	48677.4	41594.7	10047.4	15301.5	7050.06
2.6.1.16	Glutamine--fructose-6-phosphate transaminase (isomerizing)	51052.2	71860.6	62067	66460.3	69587.3	68512
2.6.1.17	Succinyldiaminopimelate transaminase	16995.3	16365.7	18938.5	18473	14329	7007.71
2.6.1.18	Beta-alanine--pyruvate transaminase	2637.37	125.33	1505.52	2452	200.5	152.34
2.6.1.19	4-aminobutyrate--2-oxoglutarate transaminase	17190.6	41708.9	39758	18437.6	16536.3	15657.5
2.6.1.2	Alanine transaminase	8287.72	11765.6	12118	4482.58	4366.32	3963.4
2.6.1.21	D-amino-acid transaminase	8472.19	3388.37	3396.07	4440.38	4721.53	4732.93
2.6.1.22	(S)-3-amino-2-methylpropionate transaminase	9231.64	2073.8	4150.91	9977.47	5531.57	1558.16
2.6.1.30	Pyridoxamine--pyruvate transaminase	0	0	13	0	0	0
2.6.1.33	dTDP-4-amino-4,6-dideoxy-D-glucose transaminase	476.64	378.5	447.91	427.9	72.23	204.61
2.6.1.34	UDP-N-acetylbacillosamine transaminase	0	41.67	7.67	0	0	0
2.6.1.36	L-lysine 6-transaminase	0	5	122	0	3	0
2.6.1.37	2-aminoethylphosphonate--pyruvate transaminase	1295.86	3581.4	3250.38	317.78	2975.62	246.34
2.6.1.42	Branched-chain-amino-acid transaminase	43053.2	62985.4	55935.6	41279.2	62218	49875.7
2.6.1.44	Alanine--glyoxylate transaminase	1553.7	1883.85	1961.05	1021.32	4626.34	666.47
2.6.1.45	Serine--glyoxylate transaminase	1553.7	1883.85	1961.05	1021.32	4626.34	666.47
2.6.1.48	5-aminovalerate transaminase	303.6	65.43	949.27	17.14	250.14	36.58
2.6.1.51	Serine--pyruvate transaminase	1553.7	1883.85	1961.05	1021.32	4626.34	666.47
2.6.1.52	Phosphoserine transaminase	16236.2	17278.7	15551.9	16938.3	12837.5	5600.89
2.6.1.55	Taurine--2-oxoglutarate transaminase	2096.01	2782.92	2047.07	955.47	6815.48	507.78
2.6.1.57	Aromatic-amino-acid transaminase	26864.1	43367.5	42993.5	15987.7	58321.1	51646.3
2.6.1.59	dTDP-4-amino-4,6-dideoxygalactose transaminase	1504.92	1643.12	527.86	1331.77	669.84	645.96
2.6.1.62	Adenosylmethionine--8-amino-7-oxononanoate transaminase	8814.71	3928.9	6191.22	10390.4	1724.09	1807.16
2.6.1.66	Valine--pyruvate transaminase	8721.81	12115.3	13050.6	4506.9	4645.99	4005.69
2.6.1.76	Diaminobutyrate--2-oxoglutarate transaminase	505.05	778.08	2799.61	167.76	181.03	116.05
2.6.1.77	Taurine--pyruvate aminotransferase	573.6	491.3	168.7	782.58	309.41	391.18
2.6.1.81	Succinylornithine transaminase	871.84	210.24	1768.31	47.53	568.84	110.59
2.6.1.82	Putrescine--2-oxoglutarate transaminase	447.38	296.01	374.39	123.31	309.58	77.47
2.6.1.83	LL-diaminopimelate aminotransferase	4313.69	5383.81	664.09	6764.83	1358.77	2965.84
2.6.1.84	Arginine--pyruvate transaminase	32	18	388	0	0	0
2.6.1.85	Aminodeoxychorismate synthase	13386.8	24764.6	27327.2	13676.1	6667.15	5261.72
2.6.1.86	2-amino-4-deoxychorismate synthase	0	0	6	24	19	24
2.6.1.87	UDP-4-amino-4-deoxy-L-arabinose aminotransferase	506.75	155.15	819.33	25.72	310.86	48
2.6.1.88	Methionine transaminase	568.3	286.15	2931.65	88.39	335.19	90.84
2.6.1.9	Histidinol-phosphate transaminase	17549.7	17961	20772.4	24617.7	20874.2	8202.04
2.6.1.92	UDP-4-amino-4,6-dideoxy-N-acetyl-beta-L-altrosamine transaminase	0	83.34	16.94	0	0	0
2.6.1.96	4-aminobutyrate--pyruvate transaminase	0	10	232	6	0	0
2.6.1.97	Archaeosine synthase	2.5	0	0	3	0	0
2.6.1.98	UDP-2-acetamido-2-deoxy-ribo-hexuluronate aminotransferase	214	72.17	227.1	284	42	224
2.6.99.2	Pyridoxine 5'-phosphate synthase	7824.42	2194.77	5187.43	8855.38	847.67	881.73
2.7.1.1	Hexokinase	1.2	192.42	55.5	2.6	5.4	2.7
2.7.1.100	S-methyl-5-thioribose kinase	4234.66	1582.3	1615.31	2000.36	513.4	1028.38
2.7.1.101	Tagatose kinase	0	1.67	23.67	0	0.83	1.17
2.7.1.107	Diacylglycerol kinase (ATP)	61252.7	115310	100589	68285.1	92378	87611.4
2.7.1.11	6-phosphofructokinase	36685.3	36859.6	24564.1	57177.3	54024.5	53763.8
2.7.1.113	Deoxyguanosine kinase	603.92	1673.1	1555.22	591.75	522.12	572.2
2.7.1.119	Hygromycin-B 7''-O-kinase	27	0	6	0	0	0
2.7.1.12	Gluconokinase	62113.5	53753.7	49048.3	67804.2	72728.2	73041.3
2.7.1.121	Phosphoenolpyruvate--glycerone phosphotransferase	64028.6	32906.4	27572.7	110251	141798	132846
2.7.1.13	Dehydrogluconokinase	128.1	84.36	624.61	4.29	28.86	5.71
2.7.1.130	Tetraacyldisaccharide 4'-kinase	8216.62	2027.83	4808.5	9151.85	1014.32	1026.4
2.7.1.14	Sedoheptulokinase	81	0	2.5	0	0	0
2.7.1.144	Tagatose-6-phosphate kinase	1612.68	9808.29	7086.68	2444.19	2728.12	2087.16
2.7.1.146	ADP-specific phosphofructokinase	0	24	0	0	0	0
2.7.1.147	ADP-specific glucokinase	0	24	0	0	0	0
2.7.1.148	4-(cytidine 5'-diphospho)-2-C-methyl-D-erythritol kinase	30460.7	45863.1	42203.4	28651.6	24874.6	24010.6
2.7.1.15	Ribokinase	62757.8	129681	114283	75253.9	83501.9	86322.4
2.7.1.156	Adenosylcobinamide kinase	16521	3534.82	3942.78	16382	4239.91	9062.12
2.7.1.16	Ribulokinase	14799.3	5742.33	4860.2	4548.08	13336.3	12906.2
2.7.1.160	2'-phosphotransferase	0	0	9	0	0	0
2.7.1.161	CTP-dependent riboflavin kinase	2.5	0	0	3	0	0
2.7.1.162	N-acetylhexosamine 1-kinase	20	0	0	23	53	11
2.7.1.163	Hygromycin B 4-O-kinase	0	0	0	1.4	0	0
2.7.1.165	Glycerate 2-kinase	48850.5	64163.7	57350.1	63340.8	69779.1	66802.6
2.7.1.166	3-deoxy-D-manno-octulosonic acid kinase	12	409.5	1032.62	42	18	18
2.7.1.167	D-glycero-beta-D-manno-heptose-7-phosphate kinase	8182.55	1548.87	2625.05	9015.7	948.28	937.19
2.7.1.168	D-glycero-alpha-D-manno-heptose-7-phosphate kinase	44.84	157.55	181.75	56.64	3	26.64
2.7.1.169	Pantoate kinase	2.5	0	0	3	0	0
2.7.1.17	Xylulokinase	19789.4	12086.7	9927.7	10723.1	16650.9	15276.7
2.7.1.170	Anhydro-N-acetylmuramic acid kinase	7893.29	2639.17	6151.75	8756.7	1084.75	1074.14
2.7.1.175	Maltokinase	0	99.75	45.75	0	3	0
2.7.1.176	UDP-N-acetylglucosamine kinase	138	3325.75	2099.9	575	675.5	516.5
2.7.1.177	L-threonine kinase	686.52	486.02	176.61	527.71	277.04	179.07
2.7.1.180	FAD:protein FMN transferase	49105.1	70090.8	60314.4	56760.6	76112.5	66731.5
2.7.1.181	Polymannosyl GlcNAc-diphospho-ditrans,octacis-undecaprenol kinase	25	381.01	122.67	41	14.25	2
2.7.1.182	Phytol kinase	0	24	97	0	0	0
2.7.1.184	Sulfofructose kinase	305.7	20.43	60.41	17.14	250.14	36.58
2.7.1.187	Acarbose 7(IV)-phosphotransferase	0	2.5	6	2	0	0
2.7.1.188	2-epi-5-epi-valiolone 7-kinase	0	40	7	0	0	0
2.7.1.189	Autoinducer-2 kinase	193.5	963.57	1013.61	272.43	239.57	269.92
2.7.1.19	Phosphoribulokinase	864.96	311.58	822.26	147.86	558	102.58
2.7.1.190	Aminoglycoside 2''-phosphotransferase	58.72	134.42	62.28	18.85	10.49	8.92
2.7.1.191	Protein-N(pi)-phosphohistidine--D-mannose phosphotransferase	91674.3	132098	104760	97481.7	164007	140942
2.7.1.192	Protein-N(pi)-phosphohistidine--N-acetylmuramate phosphotransferase	227.5	67.86	192.9	20.29	274.57	41
2.7.1.193	phosphotransferase	12959	8757.97	7838.85	7130.1	7709.95	5744.74
2.7.1.194	Protein-N(pi)-phosphohistidine--L-ascorbate phosphotransferase	12230.5	4859.6	8984.99	3015.3	2401.59	2042.63
2.7.1.195	phosphotransferase	148.07	69.86	516.83	4.29	28.86	5.71
2.7.1.196	phosphotransferase	86603	75550	55916.3	96179.2	138054	112416
2.7.1.197	Protein-N(pi)-phosphohistidine--D-mannitol phosphotransferase	8622.49	7760.35	7924.21	1883.04	7848.59	1646.46
2.7.1.198	Protein-N(pi)-phosphohistidine--D-sorbitol phosphotransferase	25862.3	11449.5	8229.9	36942.8	52324.9	44713.5
2.7.1.199	Protein-N(pi)-phosphohistidine--D-glucose phosphotransferase	18515.4	21799.5	20750.2	11723.6	9837.64	8560.52
2.7.1.2	Glucokinase	50430.8	77577.4	64385.6	61369.9	74363	69656.6
2.7.1.20	Adenosine kinase	352.17	145.5	372.8	413.67	38.83	212.5
2.7.1.200	Protein-N(pi)-phosphohistidine--galactitol phosphotransferase	23175.3	13234.3	11379	36845.8	49869.7	43975.1
2.7.1.201	Protein-N(pi)-phosphohistidine--trehalose phosphotransferase	2603.77	12113.9	10457.8	3063.89	4216.67	2828.53
2.7.1.202	Protein-N(pi)-phosphohistidine--D-fructose phosphotransferase	61306.7	99377.2	86532.2	60525	83172.4	63935.5
2.7.1.203	Protein-N(pi)-phosphohistidine--D-glucosaminate phosphotransferase	638.72	20.86	28.58	199.28	52.86	64.58
2.7.1.204	Protein-N(pi)-phosphohistidine--D-galactose phosphotransferase	21510.1	32951.5	24023	35630.3	44875.2	43332.9
2.7.1.205	Protein-N(pi)-phosphohistidine--D-cellobiose phosphotransferase	86603	75550	55916.3	96179.2	138054	112416
2.7.1.206	Protein-N(pi)-phosphohistidine--L-sorbose phosphotransferase	684.68	420	363.14	68	3349.42	70.58
2.7.1.207	Protein-N(pi)-phosphohistidine--lactose phosphotransferase	3559.47	40883.1	29274.7	4541.44	8577.26	5225.92
2.7.1.208	Protein-N(pi)-phosphohistidine--maltose phosphotransferase	51737.4	41942.5	33045.2	79637.3	99028	94339.7
2.7.1.209	L-erythrulose 1-kinase	0	17	0	0	0	0
2.7.1.21	Thymidine kinase	46586.1	68243.2	58772.6	55646.2	71704.4	68993.9
2.7.1.211	Protein-N(pi)-phosphohistidine--sucrose phosphotransferase	47632.5	69474.3	59316.6	87107.1	99345.7	95238.4
2.7.1.213	Cytidine kinase	324.5	0	0	354	5	178
2.7.1.214	C(7)-cyclitol 7-kinase	0	40	0	0	0	0
2.7.1.215	Erythritol kinase (D-erythritol 1-phosphate-forming)	0	0	1.71	0	0	0
2.7.1.217	3-dehydrotetronate 4-kinase	291.69	193.1	266.75	17.14	250.97	37.75
2.7.1.218	Fructoselysine 6-kinase	946.88	3309.25	2679.99	540.46	240.98	659.04
2.7.1.219	D-threonate 4-kinase	842.92	1067.28	546.1	619.47	385.14	380.58
2.7.1.22	Ribosylnicotinamide kinase	419.62	620.29	1147.01	28	286.07	46.79
2.7.1.220	D-erythronate 4-kinase	842.92	1067.28	546.1	619.47	385.14	380.58
2.7.1.221	N-acetylmuramate 1-kinase	167.54	457.42	3193.67	304.67	53	86.67
2.7.1.23	NAD(+) kinase	50193.1	73224.2	63104.1	65081.2	69466.1	68012.6
2.7.1.24	Dephospho-CoA kinase	49905.5	71250.3	61588.7	65381.2	68589.7	67905.8
2.7.1.25	Adenylyl-sulfate kinase	9617.36	6266.36	9385.41	10996	2823.03	2510.55
2.7.1.26	Riboflavin kinase	51017.7	73000.4	62776.1	65086.6	75353.5	68000.4
2.7.1.28	Triokinase	603.76	1369.59	1363.59	388.37	1036.48	73.27
2.7.1.29	Glycerone kinase	603.76	1369.59	1363.59	388.37	1036.48	73.27
2.7.1.3	Ketohexokinase	305.7	18.43	69.12	17.14	250.14	36.58
2.7.1.30	Glycerol kinase	56908.8	69644.4	60215.9	67106.2	75805.9	69178.9
2.7.1.31	Glycerate 3-kinase	376.86	87.29	233.12	73.43	305	68.29
2.7.1.33	Pantothenate kinase	51514.8	73438.5	63137.4	67665	69832	69146.2
2.7.1.35	Pyridoxal kinase	35914.8	62285.4	51726.3	28513.4	63964.3	53642.3
2.7.1.36	Mevalonate kinase	37161	62762.2	52745.1	49294.2	66575.2	63687.7
2.7.1.37	2.7.11.30 and 2.7.12.1	0	2	0	0	0	0
2.7.1.39	Homoserine kinase	41858.6	60888.6	57015.5	34775.5	62871	51708.7
2.7.1.4	Fructokinase	59594.8	73205.9	64072.2	68668.2	71218.4	69535.9
2.7.1.40	Pyruvate kinase	52058.1	73032.2	62143.9	66432.7	69829.3	68902
2.7.1.43	Glucuronokinase	0	0	2	0	0	0
2.7.1.45	2-dehydro-3-deoxygluconokinase	10230.6	10287	8623.53	8077.05	15685.4	3644.08
2.7.1.47	D-ribulokinase	0	0	20.71	0	0	0
2.7.1.48	Uridine kinase	43278.7	72608.7	59098.7	58686.4	68991.5	66252.6
2.7.1.49	Hydroxymethylpyrimidine kinase	69439	106482	95133.7	83852.1	84406.4	85405.2
2.7.1.5	Rhamnulokinase	5923.08	4401.3	3262.9	5382.5	3611.8	2428.04
2.7.1.50	Hydroxyethylthiazole kinase	22379.1	51848.5	45941.8	18827.2	22185	22440.2
2.7.1.51	L-fuculokinase	540.91	603.36	156.22	791.51	410.87	179.46
2.7.1.52	Fucokinase	84	0	0	179	5	40
2.7.1.53	L-xylulokinase	5166.2	1180.23	938.05	861.14	5486.14	8190.58
2.7.1.55	Allose kinase	86.43	8	23	19	229.14	55.29
2.7.1.56	1-phosphofructokinase	30068.9	40387.1	30189.9	45066.3	52284.7	49454.3
2.7.1.58	2-dehydro-3-deoxygalactonokinase	310.9	136.43	628.33	114.14	291.97	77.75
2.7.1.59	N-acetylglucosamine kinase	2768.7	681.93	1214.98	1041.14	340.14	114.58
2.7.1.6	Galactokinase	43224.6	65926.4	54052.3	57068.1	67123.1	67260.1
2.7.1.60	N-acylmannosamine kinase	411.27	379.79	771.57	21.43	279	42.29
2.7.1.63	Polyphosphate--glucose phosphotransferase	163.95	593.33	893.08	312.09	307.55	294.7
2.7.1.66	Undecaprenol kinase	21681.5	55035.7	46029.3	16621.3	24247.6	22180.5
2.7.1.71	Shikimate kinase	28019.2	61374	52967.3	31121.1	22596.5	16332.3
2.7.1.72	Streptomycin 6-kinase	56.59	145.22	189.99	7.46	14.57	12.67
2.7.1.73	Inosine kinase	742.65	136.29	2135.46	375.43	286.67	225.46
2.7.1.74	Deoxycytidine kinase	932.42	2212.6	1970.39	1176.65	946.12	823.2
2.7.1.76	Deoxyadenosine kinase	35616.9	18202.9	13010.8	44343.2	86015.1	82518.2
2.7.1.8	Glucosamine kinase	63.71	1038.5	1864.12	108	89.83	61.17
2.7.1.83	Pseudouridine kinase	2063.16	2758.27	1517.23	3049.48	1137.19	1319.48
2.7.1.85	Beta-glucoside kinase	644.35	387.96	663.23	56.43	80.29	42
2.7.1.87	Streptomycin 3''-kinase	0	115	57	0	0	0
2.7.1.89	Thiamine kinase	607.98	90.29	594.76	591.43	425	96.29
2.7.1.90	Diphosphate--fructose-6-phosphate 1-phosphotransferase	8589.26	7208.42	1576.56	12746.3	1364.01	4779.71
2.7.1.92	5-dehydro-2-deoxygluconokinase	523.5	1375.46	2100.15	1222.6	628.13	604.99
2.7.1.95	Kanamycin kinase	35.33	2498.42	2136.91	45.33	104	25
2.7.10.1	Receptor protein-tyrosine kinase	3.2	73	433	24	20.66	26.34
2.7.10.2	Non-specific protein-tyrosine kinase	637.39	3124.64	2035.62	818.28	674.8	764.34
2.7.11.1	Non-specific serine/threonine protein kinase	65468	90097.5	76159.9	87715.1	77875	81034.1
2.7.11.17	Calcium/calmodulin-dependent protein kinase	113	0	0	87	12	142
2.7.11.33	[Pyruvate, water dikinase] kinase	32220.8	19496	19168	47026.4	54156.5	46439.3
2.7.11.5	[Isocitrate dehydrogenase (NADP(+))] kinase	445.98	162.79	1458.56	46.43	285.83	62.46
2.7.13.1	Protein-histidine pros-kinase	8	50.5	607.8	106	10.49	61.51
2.7.13.3	Histidine kinase	280695	341839	295460	357119	342176	307775
2.7.14.1	Protein arginine kinase	1763.88	2865.4	2247.97	1861.62	962.83	1155.22
2.7.2.1	Acetate kinase	114063	91129.6	75162.7	89037	197947	189734
2.7.2.11	Glutamate 5-kinase	24414.5	58532.6	51329.8	26585.4	22022.1	21151.3
2.7.2.15	Propionate kinase	875	148.82	1926.71	39.71	536.24	85.33
2.7.2.2	Carbamate kinase	31693.6	43669.7	39515.7	18965.5	60516	53036.3
2.7.2.3	Phosphoglycerate kinase	49857.6	71750.8	61616	64880.2	69184.6	67738.8
2.7.2.4	Aspartate kinase	76254.8	80126.2	73080.5	77965.2	115970	108721
2.7.2.7	Butyrate kinase	1887.36	4150.72	2524.95	2342.62	1806.95	1830.24
2.7.2.8	Acetylglutamate kinase	16402.6	15601.8	13993.5	17586.4	13400	6320.89
2.7.3.13	Glutamine kinase	0	2	0	138.67	129.5	133.67
2.7.3.2	Creatine kinase	0	7.83	2	0	0	0
2.7.3.3	Arginine kinase	0	7.83	2	0	0	0
2.7.3.9	Phosphoenolpyruvate--protein phosphotransferase	50716	102645	91441.3	66794.9	76989	81805.4
2.7.4.1	Polyphosphate kinase	44936.9	51837.2	49252.9	68028	62417.7	62486.4
2.7.4.16	Thiamine-phosphate kinase	8635.78	4689.66	7511.68	9637.76	1435.39	1476.9
2.7.4.2	Phosphomevalonate kinase	37127.5	62707.9	52621.4	49210.2	66527.2	63626.7
2.7.4.22	UMP kinase	49760.5	71667.5	61602.6	64746.9	69203.3	67722.2
2.7.4.23	Ribose 1,5-bisphosphate phosphokinase	147.4	163.36	803.97	54.29	53.86	12.71
2.7.4.25	(d)CMP kinase	51268.6	72951.9	61721.3	66870.1	68935.9	68344.3
2.7.4.26	Isopentenyl phosphate kinase	2.5	0	0	3	0	0
2.7.4.28	([Pyruvate, water dikinase] phosphate) phosphotransferase	32220.8	19496	19168	47026.4	54156.5	46439.3
2.7.4.29	Kdo(2)-lipid A phosphotransferase	431.18	116.79	1038.26	21.43	279	42.29
2.7.4.3	Adenylate kinase	49805.7	71745.3	61700.1	64752.2	69189.6	67709.8
2.7.4.31	(5-(aminomethyl)furan-3-yl)methyl phosphate kinase	2.5	0	0	3	0	0
2.7.4.6	Nucleoside-diphosphate kinase	27962.8	51806.3	47337.3	24138.6	19821	22316.9
2.7.4.7	Phosphooxymethylpyrimidine kinase	69439	106482	95133.7	83852.1	84406.4	85405.2
2.7.4.8	Guanylate kinase	87745.9	125061	106288	114203	132373	130160
2.7.4.9	dTMP kinase	48081.6	69980.6	61676.5	62570.4	68958.7	66643.6
2.7.6.1	Ribose-phosphate diphosphokinase	89043.2	134694	113642	116483	136440	132499
2.7.6.2	Thiamine diphosphokinase	41573.6	67908.8	54701.6	55663.7	68125.2	66636.3
2.7.6.3	2-amino-4-hydroxy-6-hydroxymethyldihydropteridine diphosphokinase	27172.8	90067.6	85003	31380.5	24794.2	25619.5
2.7.6.5	GTP diphosphokinase	106176	150690	127382	127734	149999	140671
2.7.7.1	Nicotinamide-nucleotide adenylyltransferase	430.12	752.46	1334.23	47	286.9	53.96
2.7.7.12	UDP-glucose--hexose-1-phosphate uridylyltransferase	42239.5	64486.8	53952.3	56399.1	67207.6	67161.7
2.7.7.13	Mannose-1-phosphate guanylyltransferase	10122.5	4692.93	7381.32	11696.2	2100.45	2509.09
2.7.7.15	Choline-phosphate cytidylyltransferase	616.19	403.68	436.64	293.49	983.06	70.51
2.7.7.18	Nicotinate-nucleotide adenylyltransferase	53466.6	75625	62033.5	69357.9	69989.8	69622.9
2.7.7.19	Polynucleotide adenylyltransferase	11411.5	6080.92	6618.67	14299.9	1820.65	3191.82
2.7.7.2	FAD synthase	51020.2	73000.4	62776.1	65089.6	75353.5	68000.4
2.7.7.23	UDP-N-acetylglucosamine diphosphorylase	48466	70832.7	61459.5	63626.8	69161.6	66933.9
2.7.7.24	Glucose-1-phosphate thymidylyltransferase	21027.9	20605.4	18124.5	14198.9	10974.1	15471.6
2.7.7.27	Glucose-1-phosphate adenylyltransferase	27234.3	35324.9	23754.7	22175	13964.2	15115.2
2.7.7.3	Pantetheine-phosphate adenylyltransferase	49628.2	71477	61612.5	64572.4	69178.6	67655.4
2.7.7.33	Glucose-1-phosphate cytidylyltransferase	1136.73	2798.26	1734.22	6616.6	682.15	689.79
2.7.7.38	3-deoxy-manno-octulosonate cytidylyltransferase	8375.42	3244.5	6229.5	9404.85	1092.32	1082.9
2.7.7.39	Glycerol-3-phosphate cytidylyltransferase	22668.6	14530.2	12277.7	37212.3	50960.3	44732.5
2.7.7.4	Sulfate adenylyltransferase	18329.6	7792.05	14460.3	21242.2	3884.71	4164.07
2.7.7.40	D-ribitol-5-phosphate cytidylyltransferase	979.75	9147.36	7843.37	1021.75	1439.95	678.3
2.7.7.41	Phosphatidate cytidylyltransferase	50067.8	72142.3	63098.6	64776.2	69218.2	67751.8
2.7.7.42	[Glutamine synthetase] adenylyltransferase	7911.47	1522.61	4745.41	8882.12	1001.45	1067.86
2.7.7.43	N-acylneuraminate cytidylyltransferase	217.57	1083.87	1696.85	192.87	142.43	148.28
2.7.7.47	Streptomycin 3''-adenylyltransferase	590.17	349.83	252.89	67.3	1019.34	47.81
2.7.7.49	RNA-directed DNA polymerase	2591.79	2123.32	758.6	1074.53	2173.04	328.85
2.7.7.53	ATP adenylyltransferase	47	550.5	467.08	129.67	173	141
2.7.7.56	tRNA nucleotidyltransferase	10050.3	5091.71	7918.38	9044.25	1857.66	2123.46
2.7.7.58	(2,3-dihydroxybenzoyl)adenylate synthase	676.21	1278.89	1810.94	473.85	524.92	505.13
2.7.7.59	[Protein-PII] uridylyltransferase	9437.47	2223.78	5700.18	9022.12	1084.95	1143.53
2.7.7.6	DNA-directed RNA polymerase	197885	285426	249074	256439	276717	269989
2.7.7.60	2-C-methyl-D-erythritol 4-phosphate cytidylyltransferase	24608.8	25879.5	20524.8	29161.7	6058.14	7845.04
2.7.7.61	Citrate lyase holo-[acyl-carrier protein] synthase	20712.6	7290.46	7292.25	38108.3	50721.4	44211
2.7.7.62	Adenosylcobinamide-phosphate guanylyltransferase	16523.5	3534.82	3942.78	16385	4239.91	9062.12
2.7.7.65	Diguanylate cyclase	10405.9	6966.78	22296	13046.2	8371.97	10082.5
2.7.7.66	Malonate decarboxylase holo-[acyl-carrier protein] synthase	624.06	2313.69	3897.67	90.18	979.43	52.65
2.7.7.67	CDP-2,3-bis-(O-geranylgeranyl)-sn-glycerol synthase	2.5	2	0	3	0	0
2.7.7.68	Phosphoenolpyruvate guanylyltransferase	2.5	10	12	3	3	0
2.7.7.7	DNA-directed DNA polymerase	486272	675685	579000	631485	682871	658797
2.7.7.70	D-glycero-beta-D-manno-heptose 1-phosphate adenylyltransferase	8228.72	1579.87	2779.05	9046.37	965.11	968.69
2.7.7.71	D-glycero-alpha-D-manno-heptose 1-phosphate guanylyltransferase	203.68	968.55	304.75	416.15	178.98	202.7
2.7.7.72	CCA tRNA nucleotidyltransferase	49820.8	70514.8	60209.5	64737.4	69143.6	67714.8
2.7.7.73	Sulfur carrier protein ThiS adenylyltransferase	3893.51	4051.36	5312.39	2817.68	7244.2	1997.5
2.7.7.74	1L-myo-inositol 1-phosphate cytidylyltransferase	4	4	3	57	20	10
2.7.7.75	Molybdopterin adenylyltransferase	10409	36832.6	35594.4	16848.3	6272.51	5723.47
2.7.7.76	Molybdenum cofactor cytidylyltransferase	10249.7	2849.33	3084.05	13256.9	1641.77	2766.81
2.7.7.77	Molybdenum cofactor guanylyltransferase	13130.3	37822.7	37516.9	27452	7890	6790.17
2.7.7.8	Polyribonucleotide nucleotidyltransferase	14577.9	19441.7	17036.6	17462.2	6133.44	6269.19
2.7.7.80	Molybdopterin-synthase adenylyltransferase	11496.1	40574.2	40477.8	18554.9	7295.11	6901.23
2.7.7.81	Pseudaminic acid cytidylyltransferase	81	41.67	7.67	71	14	24
2.7.7.82	CMP-N,N'-diacetyllegionaminic acid synthase	536.4	1133	248	368.17	87	98
2.7.7.83	UDP-N-acetylgalactosamine diphosphorylase	3.4	771	12	126.4	0	1
2.7.7.85	Diadenylate cyclase	43409.9	71611.5	58080.7	57104.1	69056.4	67616.3
2.7.7.87	L-threonylcarbamoyladenylate synthase	49800.2	71735.1	61594.2	64707.2	69181.6	67707.8
2.7.7.89	[Glutamine synthetase]-adenylyl-L-tyrosine phosphorylase	7911.47	1522.61	4745.41	8882.12	1001.45	1067.86
2.7.7.9	UTP--glucose-1-phosphate uridylyltransferase	91798.2	75211.2	66898.3	80810	123302	119235
2.7.7.92	3-deoxy-D-glycero-D-galacto-nononate cytidylyltransferase	27.43	77.88	17.81	26.14	30.71	33.21
2.7.7.99	N-acetyl-alpha-D-muramate 1-phosphate uridylyltransferase	94.54	1512.92	4520.17	185.67	125.5	100.67
2.7.8.11	CDP-diacylglycerol--inositol 3-phosphatidyltransferase	83.75	146.83	87.75	134.42	61.75	109.5
2.7.8.12	Teichoic acid poly(glycerol phosphate) polymerase	9009.17	11827.6	9487.23	2855.57	14357.5	1879.45
2.7.8.13	Phospho-N-acetylmuramoyl-pentapeptide-transferase	50656.4	71840.1	61736	66456.1	69328.4	68285.2
2.7.8.14	CDP-ribitol ribitolphosphotransferase	1383.8	3803.8	2402.7	967	2519.78	921.65
2.7.8.15	N-acetylglucosaminephosphotransferase	2.5	0	0	3	0	0
2.7.8.20	Phosphatidylglycerol--membrane-oligosaccharide glycerophosphotransferase	75952	117002	98395.8	98552.6	130903	126709
2.7.8.24	Phosphatidylcholine synthase	38.2	123.83	910.5	100.67	0	18
2.7.8.26	Adenosylcobinamide-GDP ribazoletransferase	17678.1	3450.07	4097.32	14687.6	8257.84	8559.62
2.7.8.28	Phosphoenolpyruvate transferase	2.5	10	12	27	22	24
2.7.8.31	Undecaprenyl-phosphate glucose phosphotransferase	8	0	3	9	0	6
2.7.8.33	N-acetylglucosaminephosphotransferase	33511.4	25474.6	19927.3	49514.1	57688.9	49027
2.7.8.34	CDP-L-myo-inositol myo-inositolphosphotransferase	0	4	3	0	0	0
2.7.8.35	N-acetylglucosaminephosphotransferase	33511.4	25474.6	19927.3	49514.1	57688.9	49027
2.7.8.36	transferase	0	52.67	71	2	0	0.6
2.7.8.37	Alpha-D-ribose 1-methylphosphonate 5-triphosphate synthase	633.6	881.44	1733.02	273.16	323.44	106.84
2.7.8.38	Archaetidylserine synthase	2.5	0	0	3	0	0
2.7.8.39	Archaetidylinositol phosphate synthase	252.91	67.86	167.4	42.29	274.57	41
2.7.8.40	N-acetylgalactosaminephosphotransferase	0	280.42	534.42	0	0	0
2.7.8.41	Cardiolipin synthase (CMP-forming)	13116.3	6449.61	5995.26	16331.1	2673.48	4467.97
2.7.8.42	Kdo(2)-lipid A phosphoethanolamine 7''-transferase	799.34	152.08	439.02	42.86	558	84.58
2.7.8.43	Lipid A phosphoethanolamine transferase	809.61	453.14	3261.28	120.41	553.81	143.04
2.7.8.44	Teichoic acid glycerol-phosphate primase	3257.3	5946.57	4834.93	680	6542.08	704.95
2.7.8.45	Teichoic acid glycerol-phosphate transferase	302.4	198.4	158.6	38	951.2	21.2
2.7.8.46	Teichoic acid ribitol-phosphate primase	498.7	1178.9	1086.6	324	1179.08	283.35
2.7.8.47	Teichoic acid ribitol-phosphate polymerase	1383.8	3803.8	2402.7	967	2519.78	921.65
2.7.8.5	CDP-diacylglycerol--glycerol-3-phosphate 1-phosphatidyltransferase	43000.1	71829.2	62755.6	56670.9	69486.6	67785.9
2.7.8.6	Undecaprenyl-phosphate galactose phosphotransferase	2191.4	2628.64	962.51	2675.71	378.15	1045.51
2.7.8.7	Holo-[acyl-carrier-protein] synthase	41745.8	64822.1	55253.9	60318.2	65499.9	63301.2
2.7.8.8	CDP-diacylglycerol--serine O-phosphatidyltransferase	10920.9	5567.16	8686.38	12698.9	2021.49	2941.78
2.7.9.1	Pyruvate, phosphate dikinase	13321.9	5133.71	2850.51	14485.4	2559.73	3429.71
2.7.9.2	Pyruvate, water dikinase	11973.6	14471.6	12546.7	35172.2	10206.2	15070.7
2.7.9.3	Selenide, water dikinase	4071.26	2336.59	3458.31	4886.04	1103	2316.03
2.8.1.1	Thiosulfate sulfurtransferase	15406.2	3159.73	8531.78	10277.4	2107.27	2288.78
2.8.1.10	Thiazole synthase	11288.8	4888.29	7119.17	11884.5	6982.67	2764.76
2.8.1.11	Molybdopterin synthase sulfurtransferase	721.25	1935.91	2650.51	693	855.83	648.58
2.8.1.12	Molybdopterin synthase	17325.5	37700.9	37918.8	25510.7	6607.05	6604.84
2.8.1.13	tRNA-uridine 2-sulfurtransferase	43074	68578.9	59132.7	63546.4	65415.8	64473.8
2.8.1.15	tRNA-5-methyluridine(54) 2-sulfurtransferase	0	79.5	9.5	0	10	0
2.8.1.2	3-mercaptopyruvate sulfurtransferase	14971	2500.44	6555.9	10255.9	1828.27	2246.49
2.8.1.4	tRNA uracil 4-sulfurtransferase	34414.2	65140.1	54153.1	52456.3	64274.6	62758.7
2.8.1.6	Biotin synthase	12643.9	7950.69	9139.57	15275.1	3153.82	4355.96
2.8.1.7	Cysteine desulfurase	119228	191338	164948	153992	156533	148227
2.8.1.8	Lipoyl synthase	9292.59	5169.7	8388.38	9516.22	6772.67	1791.97
2.8.2.1	Aryl sulfotransferase	0	33	0	0	0	0
2.8.2.22	Aryl-sulfate sulfotransferase	9511.71	5295.52	4332.52	3767.08	5712.8	4559.75
2.8.2.37	Trehalose 2-sulfotransferase	32	0	7	0	0	0
2.8.2.4	Estrone sulfotransferase	0	31	0	0	0	0
2.8.3.1	Propionate CoA-transferase	7109.09	2405.5	1421.34	3016.05	4201.67	3961.16
2.8.3.10	Citrate CoA-transferase	19878.4	6837.64	6398.2	37374.4	50009.4	43585.9
2.8.3.12	Glutaconate CoA-transferase	119.2	460.5	1468.56	153	6	120
2.8.3.13	Succinate--hydroxymethylglutarate CoA-transferase	0	0	9	0	0	0
2.8.3.15	Succinyl-CoA:(R)-benzylsuccinate CoA-transferase	0	37	13	0	0	0
2.8.3.16	Formyl-CoA transferase	21173	8991.38	8960.15	35868.4	45084.8	48507.5
2.8.3.17	3-(aryl)acryloyl-CoA:(R)-3-(aryl)lactate CoA-transferase	38	96	19.75	28	39	10
2.8.3.18	Succinyl-CoA:acetate CoA-transferase	10204.3	1522.9	3405.93	16942.7	1719.79	1591.32
2.8.3.19	CoA:oxalate CoA-transferase	16272.1	7131.25	5149.16	14016.1	38537.9	38115.8
2.8.3.20	Succinyl-CoA--D-citramalate CoA-transferase	0	4	3	0	0	0
2.8.3.21	L-carnitine CoA-transferase	393.7	39.43	36.65	104.14	265.64	69.08
2.8.3.22	Succinyl-CoA--L-malate CoA-transferase	16	20.5	110	0	0.83	1.17
2.8.3.24	(R)-2-hydroxy-4-methylpentanoate CoA-transferase	0	24	13	0	39	0
2.8.3.5	3-oxoacid CoA-transferase	947	3858.41	13359.6	1427.84	1215.66	1208.87
2.8.3.6	3-oxoadipate CoA-transferase	328.99	477.71	6981.34	102.58	96.73	77.95
2.8.3.8	Acetate CoA-transferase	1545.1	4420.61	4294.89	1364.21	2238.7	1423.71
2.8.3.9	Butyrate--acetoacetate CoA-transferase	1161.18	4394.18	4111.88	1331.07	1742.85	1351.84
2.8.4.1	Coenzyme-B sulfoethylthiotransferase	7.5	0	0	9	0	0
2.8.4.2	Arsenate-mycothiol transferase	27	32.25	299	50	34	44
2.8.4.3	tRNA-2-methylthio-N(6)-dimethylallyladenosine synthase	12590.9	8685.31	8559.78	15703.5	2824.44	4266.09
2.8.4.4	[Ribosomal protein S12] (aspartate(89)-C(3))-methylthiotransferase	4494.49	6086.37	5871.96	6175.28	1472.87	2628.92
2.8.4.5	tRNA (N(6)-L-threonylcarbamoyladenosine(37)-C(2))-methylthiotransferase	11982.1	7491.93	4345.5	15292	2233.19	3893.63
2.9.1.1	L-seryl-tRNA(Sec) selenium transferase	2632.72	4627.99	5718.16	1380.7	825.55	932.52
3.1.1.1	Carboxylesterase	8631.84	8242.55	7527.89	2270.07	12087.5	11315.9
3.1.1.101	Poly(ethylene terephthalate) hydrolase	0	0	4	0	0	0
3.1.1.102	Mono(ethylene terephthalate) hydrolase	4.17	70.33	219.79	2.82	6.41	11.52
3.1.1.11	Pectinesterase	2023.09	698.9	583.3	2264.79	842.06	997.13
3.1.1.15	L-arabinonolactonase	1461	72.5	341.83	126	79.83	79.17
3.1.1.17	Gluconolactonase	8054.3	1263.7	1915.83	10040.6	535.2	1262.4
3.1.1.22	Hydroxybutyrate-dimer hydrolase	0	10	114	33	12.83	6.17
3.1.1.24	3-oxoadipate enol-lactonase	429.69	953.03	5166.22	367.44	274.61	219.6
3.1.1.27	4-pyridoxolactonase	1.43	0	0	0.79	0.5	0
3.1.1.29	Aminoacyl-tRNA hydrolase	50522.2	71669.8	61651.2	66298.6	69303.6	68210.8
3.1.1.3	Triacylglycerol lipase	695.48	3274.82	6898.64	907.44	712.81	789.45
3.1.1.31	6-phosphogluconolactonase	47211.8	65455.1	56479.3	59359.4	68265.5	66862.8
3.1.1.32	Phospholipase A(1)	435.65	572.71	2250.86	79.43	302.67	75.06
3.1.1.4	Phospholipase A(2)	435.65	572.71	2250.86	79.43	302.67	75.06
3.1.1.41	Cephalosporin-C deacetylase	833.92	8616.5	6293	987	480	823
3.1.1.45	Carboxymethylenebutenolidase	7942.46	2649.38	4565.95	8683.49	1016.76	857.54
3.1.1.5	Lysophospholipase	3732.33	3476.51	6700.41	3053.23	1820.52	1665.43
3.1.1.53	Sialate O-acetylesterase	2390.88	2489.43	501.84	778.68	577.1	670.69
3.1.1.57	2-pyrone-4,6-dicarboxylate lactonase	12	11	143.8	27	5	9
3.1.1.61	Protein-glutamate methylesterase	3626.97	9360.15	15046.1	11226.6	3816.47	1857.09
3.1.1.7	Acetylcholinesterase	10.6	0	0	0	0	1.6
3.1.1.72	Acetylxylan esterase	0	0	0	0	3	0
3.1.1.75	Poly(3-hydroxybutyrate) depolymerase	20	60.5	506.2	79	30.66	34.34
3.1.1.76	Poly(3-hydroxyoctanoate) depolymerase	20	27	626	11	5	3
3.1.1.81	Quorum-quenching N-acyl-homoserine lactonase	919.57	447.56	333.22	128.42	897.12	1188.99
3.1.1.83	Monoterpene epsilon-lactone hydrolase	370.92	1505.63	1749.19	609.4	81.17	304.51
3.1.1.85	Pimeloyl-[acyl-carrier protein] methyl ester esterase	7800.85	2066.87	4768.71	8664.99	848.26	861.71
3.1.11.1	Exodeoxyribonuclease I	497.35	577.79	2178.68	112.1	313	96.62
3.1.11.2	Exodeoxyribonuclease III	61074.2	72963.7	63883.1	73645.8	70953.7	74882.1
3.1.11.5	Exodeoxyribonuclease V	58672.5	107145	98138.4	67647.7	76846.9	75457
3.1.11.6	Exodeoxyribonuclease VII	103988	141768	121659	130958	138397	135909
3.1.12.1	5' to 3' exodeoxyribonuclease (nucleoside 3'-phosphate-forming)	9996.02	9980.76	6425.06	6581.15	8165.56	3702.43
3.1.13.1	Exoribonuclease II	472.15	878.04	1797.46	70.1	305.83	79.79
3.1.13.3	Oligonucleotidase	42667.1	71717.1	57589.7	55894.1	69974.4	66658.5
3.1.13.5	Ribonuclease D	15496.5	3663.76	7265.51	17792	1564.32	2025.26
3.1.2.1	Acetyl-CoA hydrolase	9357.9	494.7	532.3	16176.2	796.57	1009.44
3.1.2.12	S-formylglutathione hydrolase	12658.4	886.82	3839.33	10282.1	948.7	1353.47
3.1.2.20	Acyl-CoA hydrolase	7610.22	35797.2	33636.1	8393.42	10053.6	14039.3
3.1.2.21	Dodecanoyl-[acyl-carrier-protein] hydrolase	40462.4	64541.7	52250.2	53876	66911.7	65317.9
3.1.2.23	4-hydroxybenzoyl-CoA thioesterase	457.52	211.54	2824.33	42.1	283.67	72.79
3.1.2.28	1,4-dihydroxy-2-naphthoyl-CoA hydrolase	661.57	467.45	1672.55	274.37	423.98	180.54
3.1.2.29	Fluoroacetyl-CoA thioesterase	1274.8	1119	508.75	2859.22	895.91	1234.18
3.1.2.30	(3S)-malyl-CoA thioesterase	0	13	13	0	0	0
3.1.2.4	3-hydroxyisobutyryl-CoA hydrolase	0	10	13	0	0	0
3.1.2.6	Hydroxyacylglutathione hydrolase	10902.1	16743.6	20409.1	11472.5	5162.48	3798.36
3.1.21.1	Deoxyribonuclease I	446.55	203.29	1346.88	26.1	291	51.62
3.1.21.2	Deoxyribonuclease IV	9277.49	14125.6	9907.01	6800.7	10191.4	3876.22
3.1.21.3	Type I site-specific deoxyribonuclease	157101	132382	106356	110571	165898	179465
3.1.21.4	Type II site-specific deoxyribonuclease	824.9	457.98	315.34	5817.12	471.11	212.35
3.1.21.5	Type III site-specific deoxyribonuclease	21182.9	7080.01	4628.69	12199.8	11529	11899.9
3.1.21.7	Deoxyribonuclease V	590.36	1044.01	1125.82	340.96	501.74	313.43
3.1.22.4	Crossover junction endodeoxyribonuclease	10506.9	4822.94	7195.1	18049.4	2131	2443.87
3.1.25.1	Deoxyribonuclease (pyrimidine dimer)	4	268	655	0	0	0
3.1.26.11	Ribonuclease Z	79785.8	129214	108185	106557	134944	130956
3.1.26.12	Ribonuclease E	10950.5	2860.11	6343.91	17283.1	1396.45	1334.86
3.1.26.3	Ribonuclease III	49840.7	71448.5	61589.6	64773.3	69185.4	67712
3.1.26.4	Ribonuclease H	117792	189622	165509	142118	159946	154292
3.1.26.5	Ribonuclease P	49372	71305.6	61094.9	64484.9	68989	67538.2
3.1.26.8	Ribonuclease M5	39873.5	66763.2	54984.9	53253.4	67946.6	65475.2
3.1.27.1	Transferred entry 4.6.1.19	7088.64	1696.19	4698.93	937.03	437.7	586.03
3.1.27.3	Ribonuclease T(1)	8	69	193.55	16	0.83	7.17
3.1.27.6	Transferred entry 4.6.1.21	7076.47	224.69	742.35	922.03	427.03	572.86
3.1.3.1	Alkaline phosphatase	12714.7	15873.1	18499.6	33839.3	18130	16364.8
3.1.3.10	Glucose-1-phosphatase	1805.72	1550.1	1496.83	999.75	1190.29	480.78
3.1.3.100	Thiamine phosphate phosphatase	43061.4	73201.2	62450	56681.6	70863.6	67176.3
3.1.3.102	FMN hydrolase	87465	37825.9	31338.7	60475.9	149937	144082
3.1.3.103	3-deoxy-D-glycero-D-galacto-nonulopyranosonate 9-phosphatase	0	25	0	0	0	0
3.1.3.104	5-amino-6-(5-phospho-D-ribitylamino)uracil phosphatase	107374	90323.8	76217.8	75574.4	174233	166005
3.1.3.105	N-acetyl-D-muramate 6-phosphate phosphatase	83.54	408.92	3127.67	88.67	37.5	60.67
3.1.3.11	Fructose-bisphosphatase	16826.6	15356.6	17543	15991.3	5528.14	5271.68
3.1.3.12	Trehalose-phosphatase	7726.75	421.02	1560.65	8686.61	809.27	890.6
3.1.3.15	Histidinol-phosphatase	19593.4	19163.9	14152	18627.2	13940.7	6944.03
3.1.3.16	Protein-serine/threonine phosphatase	90550.4	136613	111335	121990	134848	134622
3.1.3.18	Phosphoglycolate phosphatase	23608.4	31824	30560	29211.3	19799.7	11104.8
3.1.3.2	Acid phosphatase	15403	1230.43	2490.64	15777.7	1408.77	1573.36
3.1.3.23	Sugar-phosphatase	27702.6	12530.8	11717.8	38460.7	53762.1	49609.5
3.1.3.24	Sucrose-phosphate phosphatase	388.43	1192.21	1056.14	319.14	257.71	303.21
3.1.3.25	Inositol-phosphate phosphatase	43755.3	58361.9	53406.4	43207.7	26004	24392.3
3.1.3.26	4-phytase	7420.63	301.4	442.61	7191.6	617.91	719.69
3.1.3.27	Phosphatidylglycerophosphatase	10456.4	8809.46	10948.5	11613.8	5575.61	3910.71
3.1.3.3	Phosphoserine phosphatase	14443.4	19263.7	21951.7	16283.3	8684.36	7074.18
3.1.3.37	Sedoheptulose-bisphosphatase	7304.2	1288.9	1641.9	8533.6	472.2	733.4
3.1.3.39	Streptomycin-6-phosphatase	72.75	0	7	74.75	63.75	59.5
3.1.3.4	Phosphatidate phosphatase	1005.15	3571.79	3299.72	1908.43	3530.67	2032.46
3.1.3.41	4-nitrophenylphosphatase	38234.2	65408.9	54704.3	50104.5	67266.6	64367.1
3.1.3.45	3-deoxy-manno-octulosonate-8-phosphatase	1581.02	2373.43	4483.93	1366.25	678.12	512.5
3.1.3.48	Protein-tyrosine-phosphatase	147889	204574	171417	226206	295884	280149
3.1.3.5	5'-nucleotidase	72147.7	67068.4	64143.3	91346.9	120604	110826
3.1.3.6	3'-nucleotidase	49112.9	36427	30268.4	80331.3	103474	93442.1
3.1.3.64	Phosphatidylinositol-3-phosphatase	0	0	0	8	13.88	11.75
3.1.3.7	3'(2'),5'-bisphosphate nucleotidase	50431.8	74280.4	63405.8	64567.3	71039.2	67682.8
3.1.3.70	Mannosyl-3-phosphoglycerate phosphatase	364.86	75.79	189.62	21.43	279	42.29
3.1.3.71	2-phosphosulfolactate phosphatase	634.3	1402.02	1151.17	767.5	655.27	906.84
3.1.3.73	Adenosylcobalamin/alpha-ribazole phosphatase	24607.6	3504.39	4706.06	27030.4	9234.49	10009.4
3.1.3.77	Acireductone synthase	7405.18	254.26	688.13	8520.89	449.06	724.11
3.1.3.78	Phosphatidylinositol-4,5-bisphosphate 4-phosphatase	183.86	10.43	14.29	1.14	4.43	1.29
3.1.3.79	Mannosylfructose-phosphate phosphatase	0	0	13	0	0	0
3.1.3.8	3-phytase	91.43	956.17	1293.66	274.79	215.5	265
3.1.3.81	Diacylglycerol diphosphate phosphatase	1005.15	3571.79	3299.72	1908.43	3530.67	2032.46
3.1.3.82	D-glycero-beta-D-manno-heptose 1,7-bisphosphate 7-phosphatase	1022.13	1943.27	2990.62	847.34	986.49	633.42
3.1.3.83	D-glycero-alpha-D-manno-heptose-1,7-bisphosphate 7-phosphatase	1022.13	1943.27	2990.62	847.34	986.49	633.42
3.1.3.85	Glucosyl-3-phosphoglycerate phosphatase	515.18	184.26	100.75	460.31	444.93	388.29
3.1.3.87	2-hydroxy-3-keto-5-methylthiopentenyl-1-phosphate phosphatase	899.24	1793.86	1609.62	484.6	421.59	421.42
3.1.3.89	5'-deoxynucleotidase	1885.26	1348.46	1442.88	2707.69	691.75	857.62
3.1.3.90	Maltose 6'-phosphate phosphatase	1883.65	11371.6	8636.6	2541.27	3465.88	2252.71
3.1.3.92	Kanosamine-6-phosphate phosphatase	388.43	1237.38	1103.47	319.14	257.71	303.21
3.1.3.93	L-galactose 1-phosphate phosphatase	7293.2	194.4	301.4	8480.6	399.2	700.4
3.1.3.96	Pseudouridine 5'-phosphatase	0	19.34	374.34	0	0	0
3.1.3.97	3',5'-nucleoside bisphosphate phosphatase	4674.83	5981.27	5428.04	6741.66	2496.23	3270.01
3.1.30.1	Aspergillus nuclease S(1)	46	7	4	46	12	16
3.1.31.1	Micrococcal nuclease	417.84	2775.19	3494.07	929.34	788.29	896.77
3.1.4.12	Sphingomyelin phosphodiesterase	26.03	11.21	10.14	1.14	1.71	3.81
3.1.4.14	[Acyl-carrier-protein] phosphodiesterase	431.18	105.29	844.88	21.43	279	42.29
3.1.4.16	2',3'-cyclic-nucleotide 2'-phosphodiesterase	49112.9	36427	30268.4	80331.3	103474	93442.1
3.1.4.17	3',5'-cyclic-nucleotide phosphodiesterase	2826.8	1655.4	1481.53	163	6528.2	91.6
3.1.4.3	Phospholipase C	10511.2	396.14	678.05	3248.08	524.65	1034.05
3.1.4.37	2',3'-cyclic-nucleotide 3'-phosphodiesterase	0	118.67	41.73	0	3	0
3.1.4.4	Phospholipase D	1461	57	65	98	58.83	67.17
3.1.4.46	Glycerophosphodiester phosphodiesterase	105196	128653	113968	121519	182244	158236
3.1.4.50	Glycosylphosphatidylinositol phospholipase D	0	20	0	0	0	0
3.1.4.52	Cyclic-guanylate-specific phosphodiesterase	1723.93	478.87	5775.79	189.29	1596.97	271.75
3.1.4.53	3',5'-cyclic-AMP phosphodiesterase	2171.84	2480.59	5189.01	191.43	7763.9	155.83
3.1.4.54	N-acetylphosphatidylethanolamine-hydrolyzing phospholipase D	6.71	11	136.19	0	0	0
3.1.4.55	Phosphoribosyl 1,2-cyclic phosphate phosphodiesterase	7624.29	2374.41	2281.1	8805.05	659.6	871.15
3.1.4.57	Phosphoribosyl 1,2-cyclic phosphate 1,2-diphosphodiesterase	467.58	525	487.66	304.09	316.75	281.5
3.1.4.58	RNA 2',3'-cyclic 3'-phosphodiesterase	8339.58	2234.12	2752.83	9174.44	1184.1	1320.17
3.1.5.1	dGTPase	12099.9	6235.27	6828.52	15475.5	2361.6	3573.8
3.1.6.1	Arylsulfatase (type I)	279.53	406.82	1944.93	194.71	443.11	201.22
3.1.6.13	Iduronate-2-sulfatase	0	10	0	0	0	0
3.1.6.6	Choline-sulfatase	3653.65	227.76	860.65	5957.41	528.04	294.72
3.1.6.8	Cerebroside-sulfatase	0	0	0	2	0	0
3.1.7.2	Guanosine-3',5'-bis(diphosphate) 3'-diphosphatase	891.31	2972.84	6137.02	792.34	688.12	525.17
3.11.1.1	Phosphonoacetaldehyde hydrolase	1807.72	3420.82	3845.51	429.58	6182.72	298.65
3.11.1.2	Phosphonoacetate hydrolase	0	0	0	0	1.66	2.34
3.13.1.1	UDP-sulfoquinovose synthase	0	52.75	86	0	0	0
3.13.1.3	2'-hydroxybiphenyl-2-sulfinate desulfinase	0	0	7	0	0	0
3.13.1.6	[CysO sulfur-carrier protein]-S-L-cysteine hydrolase	792.4	304	161	974.4	26.5	313
3.2.1.1	Alpha-amylase	12284.1	32940.3	20332.5	19314.8	13319.2	10028.4
3.2.1.10	Oligo-1,6-glucosidase	40485.6	38750.4	29444	47273.8	64951.5	59451.6
3.2.1.11	Dextranase	185.2	3397.5	2181.33	753.09	802.31	637.05
3.2.1.113	Mannosyl-oligosaccharide 1,2-alpha-mannosidase	0	0	3	0	0	0
3.2.1.122	Maltose-6'-phosphate glucosidase	17381.2	5366.62	4259.32	7629.51	38352.4	38390.7
3.2.1.123	Endoglycosylceramidase	0	14	14	0	3	0
3.2.1.130	Glycoprotein endo-alpha-1,2-mannosidase	1.2	0	19	0	3.8	2.2
3.2.1.132	Chitosanase	82.86	1151.5	971	267.22	209.5	252
3.2.1.133	Glucan 1,4-alpha-maltohydrolase	40303.1	22655.8	15754	51030	54170.8	54519.5
3.2.1.135	Neopullulanase	40728.1	22954.2	16019.7	51143.6	54525.2	54640.3
3.2.1.136	Glucuronoarabinoxylan endo-1,4-beta-xylanase	422.93	1190.83	1036	646.45	526.29	576.35
3.2.1.139	Alpha-glucuronidase	764.91	257.8	315	197.52	195.78	172.62
3.2.1.14	Chitinase	20572.6	42154.2	39654	12592.8	20762	18895.5
3.2.1.141	4-alpha-D-((1->4)-alpha-D-glucano)trehalose trehalohydrolase	1739.1	421.43	1258.55	166.47	86.09	88.63
3.2.1.15	Endo-polygalacturonase	39.42	0	51.71	0	0	0
3.2.1.156	Oligosaccharide reducing-end xylanase	6723.68	1265	858.5	2990.48	3785.91	3651.18
3.2.1.165	Exo-1,4-beta-D-glucosaminidase	0	35	0	0	0	0
3.2.1.169	Protein O-GlcNAcase	0	5	0	4	0	0
3.2.1.17	Lysozyme	52432.4	98422.1	87392.9	72367.2	78818.9	81110.2
3.2.1.170	Mannosylglycerate hydrolase	2361.2	1124.59	1351.59	111.96	1066.73	83.48
3.2.1.172	Unsaturated rhamnogalacturonyl hydrolase	2920.95	2925.69	2527.55	3595.09	1643.6	1990.72
3.2.1.176	Cellulose 1,4-beta-cellobiosidase (reducing end)	3.14	0	0	146.57	129.5	135.31
3.2.1.177	Alpha-D-xyloside xylohydrolase	17550.3	5470.11	2727.3	7890.6	12224	8190.95
3.2.1.178	Beta-porphyranase	0	0	0	2	0	0
3.2.1.18	Exo-alpha-sialidase	1451.99	6444.79	4147.51	2952.21	554.94	905.17
3.2.1.180	Unsaturated chondroitin disaccharide hydrolase	1303.47	997.22	933.05	405.6	318.07	267.89
3.2.1.183	UDP-N-acetylglucosamine 2-epimerase (hydrolyzing)	434.55	92.62	642.43	21.43	282.5	48.63
3.2.1.184	UDP-N,N'-diacetylbacillosamine 2-epimerase (hydrolyzing)	160.26	637.5	7	236.37	26	39.4
3.2.1.185	Non-reducing end beta-L-arabinofuranosidase	67	8	0	96	160	84
3.2.1.196	Limit dextrin alpha-1,6-maltotetraose-hydrolase	764.5	753.22	1419.98	223.99	484.18	208.08
3.2.1.197	Beta-1,2-mannosidase	5.1	1	2	5.2	13.8	8
3.2.1.198	Alpha-mannan endo-1,2-alpha-mannanase	1.2	0	19	0	3.8	2.2
3.2.1.199	Sulfoquinovosidase	400.16	36.43	46.55	91.54	888.43	31.29
3.2.1.20	Alpha-glucosidase	88300.8	45185.1	36930.6	94492.2	161146	141933
3.2.1.202	Endo-chitodextinase	302.28	237.44	923.27	17.16	115.44	22.84
3.2.1.21	Beta-glucosidase	49921.8	53707.9	38431.9	63888.7	74858.7	63202.5
3.2.1.22	Alpha-galactosidase	37317.2	61061.4	46190.5	56745	76286.8	69323.6
3.2.1.23	Beta-galactosidase	117439	129697	101032	129752	180061	184655
3.2.1.24	Alpha-mannosidase	1964.09	7951.69	4671.93	2374.25	1775.78	720.01
3.2.1.25	Beta-mannosidase	1055.25	1133.33	213.64	1685.06	385.57	427.11
3.2.1.26	Beta-fructofuranosidase	47768.6	72076.3	59152.1	90901.6	104350	102564
3.2.1.28	Alpha,alpha-trehalase	7675.41	422.77	834.82	945.39	745.32	624.15
3.2.1.3	Glucan 1,4-alpha-glucosidase	2981.3	588.43	623.7	439.07	287.14	331.75
3.2.1.31	Beta-glucuronidase	3479.71	1381.2	1294.13	4093.56	8613.2	1193.4
3.2.1.35	Hyaluronoglucosaminidase	1083.62	6678.38	4102.51	3591.04	791.74	222.77
3.2.1.37	Xylan 1,4-beta-xylosidase	32009	9919.56	7910.47	16158.5	18372.4	16594.7
3.2.1.4	Cellulase	3953.44	6645.94	3753.61	3624.34	2346.74	2452.82
3.2.1.40	Alpha-L-rhamnosidase	3163.48	1427.66	838.01	1894.34	7415.3	908.1
3.2.1.41	Pullulanase	45353.2	28383.5	21920.8	51965.6	91560.1	88791.2
3.2.1.45	Glucosylceramidase	865.33	1445	874.16	969.45	679.17	648.97
3.2.1.50	Alpha-N-acetylglucosaminidase	47.8	83.8	15	130.18	139.97	99.57
3.2.1.51	Alpha-L-fucosidase	3598	21607.9	12698.1	5846.63	1473.98	1692.89
3.2.1.52	Beta-N-acetylhexosaminidase	49056.5	72686.8	60779.6	62841.3	72419.6	58982.1
3.2.1.54	Cyclomaltodextrinase	40303.1	22655.8	15754	51030	54170.8	54519.5
3.2.1.55	Non-reducing end alpha-L-arabinofuranosidase	5804.85	7210.31	4183.66	6880.83	7847.61	3107.83
3.2.1.58	Glucan 1,3-beta-glucosidase	294.5	107	639	354.5	49.5	300
3.2.1.60	Glucan 1,4-alpha-maltotetraohydrolase	0	16	79	0	0	0
3.2.1.64	2,6-beta-fructan 6-levanbiohydrolase	0	22.25	37.75	0	0	0
3.2.1.65	Levanase	275.53	1343.47	1185.81	354.47	311.67	264
3.2.1.67	Galacturonan 1,4-alpha-galacturonidase	33	33	0	48	0	20
3.2.1.68	Isoamylase	4612.77	3132.06	2511.41	3531.42	943.01	1390.25
3.2.1.70	Glucan 1,6-alpha-glucosidase	20120.9	20288.4	15443.7	37946.5	47439.8	44591.1
3.2.1.73	Licheninase	0	43.75	80	0	0	0
3.2.1.78	Mannan endo-1,4-beta-mannosidase	1138.63	2277.03	1309.35	2758.44	3466.15	2432.95
3.2.1.8	Endo-1,4-beta-xylanase	3798.54	1988.84	1578.12	3262.55	1426.44	2081.89
3.2.1.80	Fructan beta-fructosidase	543.96	3606.85	2623.44	883.88	481.25	600.07
3.2.1.81	Beta-agarase	1754.98	91	614.98	30.67	90	39.67
3.2.1.82	Exo-poly-alpha-digalacturonosidase	6082.25	159.61	314.02	498.05	295.41	644.92
3.2.1.83	Kappa-carrageenase	0	11	0	0	0	0
3.2.1.84	Glucan 1,3-alpha-glucosidase	75.57	55.86	136.71	4.29	28.86	5.71
3.2.1.85	6-phospho-beta-galactosidase	2635.81	16947.9	11801.2	2349.39	5333	2908.74
3.2.1.86	6-phospho-beta-glucosidase	172445	155377	124532	203291	314810	289300
3.2.1.89	Arabinogalactan endo-beta-1,4-galactanase	19749.1	5909.05	3512.88	11207.3	19338.1	20375.3
3.2.1.91	Cellulose 1,4-beta-cellobiosidase (non-reducing end)	1.43	7	0	0.79	0.5	0
3.2.1.93	Alpha,alpha-phosphotrehalase	36726	25513.5	20953.4	44599.3	57951.5	53350.8
3.2.1.94	Glucan 1,6-alpha-isomaltosidase	19	196	0	8	0	7
3.2.1.96	Mannosyl-glycoprotein endo-beta-N-acetylglucosaminidase	63776.6	85731.1	70538	87441.4	124043	114586
3.2.1.97	Endo-alpha-N-acetylgalactosaminidase	1936.58	6419	4072.78	618	296.4	140
3.2.1.99	Arabinan endo-1,5-alpha-L-arabinosidase	484.17	2596.81	1767.91	1330.71	667.11	742.23
3.2.2.1	Purine nucleosidase	82940.8	109111	93027.1	99908.1	137271	124857
3.2.2.10	Pyrimidine-5'-nucleotide nucleosidase	32602.8	57167.1	56141.1	33058.5	25012.8	23769.2
3.2.2.20	DNA-3-methyladenine glycosylase I	52931.8	71924.3	62819.5	87889.8	86040.3	72012.1
3.2.2.21	DNA-3-methyladenine glycosylase II	29863.4	54231	49517.8	48076.8	61889.5	60656.9
3.2.2.23	DNA-formamidopyrimidine glycosylase	45765	68996.5	61042.7	58842.7	68018.4	65210.5
3.2.2.24	ADP-ribosyl-[dinitrogen reductase] hydrolase	263.78	182.66	275.57	46.03	18.57	15.5
3.2.2.26	Futalosine hydrolase	79.74	169.5	145	104.86	110.57	89.5
3.2.2.27	Uracil-DNA glycosylase	85379.4	116530	102156	118785	125919	126012
3.2.2.28	Double-stranded uracil-DNA glycosylase	2519.65	3401.42	1574.03	3624.3	637.78	1356.91
3.2.2.30	Aminodeoxyfutalosine nucleosidase	32	69.17	29.77	41	3	0
3.2.2.4	AMP nucleosidase	1956.88	420.62	1157.15	512.61	464.8	190.83
3.2.2.8	Ribosylpyrimidine nucleosidase	443.44	3325.51	2745.47	106	526.42	96.58
3.2.2.9	Adenosylhomocysteine nucleosidase	49424.2	69466.2	59994.7	63942	68911.3	67456.6
3.3.1.1	Adenosylhomocysteinase	7951.68	3145.57	5038.87	9336.57	924.92	1140.87
3.3.2.1	Isochorismatase	575.78	1326.5	1915.4	318.57	532.38	352.67
3.3.2.12	Oxepin-CoA hydrolase	1577.24	160.94	877.64	126.29	108.53	100.88
3.3.2.15	Trans-2,3-dihydro-3-hydroxyanthranilic acid synthase	0	35	138	31	40	51
3.3.2.8	Limonene-1,2-epoxide hydrolase	0	9	21	0	3	0
3.3.2.9	Microsomal epoxide hydrolase	2.21	0	27	0.79	1.33	1.17
3.4.11.1	Leucyl aminopeptidase	16528.1	6927.89	11246.7	18807.5	2510.76	2999.87
3.4.11.10	Bacterial leucyl aminopeptidase	157.4	1344.43	1319.7	364.6	219.28	261.88
3.4.11.14	Cytosol alanyl aminopeptidase	18368.2	10932.6	8067.81	35496.7	48845.5	42901.6
3.4.11.18	Methionyl aminopeptidase	60763.2	79852.4	70061.7	71465.8	76790.1	73811.4
3.4.11.19	D-stereospecific aminopeptidase	2111.05	859.8	1215.9	2166.18	5439.61	995.59
3.4.11.2	Membrane alanyl aminopeptidase	32022.6	64926.1	58436.6	48514.8	63468.8	60431.4
3.4.11.21	Aspartyl aminopeptidase	3855.79	2624.8	1702.67	5566.22	825.79	2210.63
3.4.11.23	PepB aminopeptidase	417.98	486.79	1594.38	21.43	279	42.29
3.4.11.24	Aminopeptidase S	3	17	0	89	0	0
3.4.11.4	Tripeptide aminopeptidase	61930.5	79199.5	65146.9	92524.6	118255	110837
3.4.11.5	Prolyl aminopeptidase	63719.8	56320.5	51389.5	93217.3	118401	109859
3.4.11.6	Aminopeptidase B	157.4	1313.43	1207.7	364.6	218.45	260.71
3.4.11.7	Glutamyl aminopeptidase	9867.08	15548.8	12643.2	5145.75	7629.83	6234.56
3.4.11.9	Xaa-Pro aminopeptidase	51295.5	67589.6	59501.4	67310.8	70034.4	68900.5
3.4.13.19	Membrane dipeptidase	10115	5378.23	3263.22	14312.2	2378.83	3378.83
3.4.13.21	Dipeptidase E	3443.46	9075.48	7475.71	3551.11	1751.27	1413.31
3.4.13.22	D-Ala-D-Ala dipeptidase	10546.2	4624.46	2844.18	3310.28	12335.6	3902.16
3.4.13.9	Xaa-Pro dipeptidase	112606	189353	159371	150251	199417	189050
3.4.14.11	Xaa-Pro dipeptidyl-peptidase	37122.9	60293.6	50090.7	49426.5	66342.7	63625
3.4.14.12	Xaa-Xaa-Pro tripeptidyl-peptidase	1.5	75	97.83	0	3	3.6
3.4.14.13	Gamma-D-glutamyl-L-lysine dipeptidyl-peptidase	2809.66	2544.05	2079.34	1602.82	6389.61	952.09
3.4.14.4	Dipeptidyl-peptidase III	17.7	425.13	79.84	92.15	72.37	77.04
3.4.14.5	Dipeptidyl-peptidase IV	237.65	1817.76	1907.96	520.13	437.06	402.75
3.4.15.1	Peptidyl-dipeptidase A	12	19	45	24	14	21
3.4.15.5	Peptidyl-dipeptidase Dcp	2901.88	1044.22	1152.87	1158.31	593.31	369.94
3.4.15.6	Cyanophycinase	688.06	632.22	703.06	636.01	453.75	459.18
3.4.16.4	Serine-type D-Ala-D-Ala carboxypeptidase	217833	298257	261596	265742	257828	245494
3.4.17.11	Glutamate carboxypeptidase	308.69	2646.29	2660.71	293.54	203.81	439.66
3.4.17.13	Muramoyltetrapeptide carboxypeptidase	4444.68	6645.72	8063.85	4096.74	5680.33	3856.32
3.4.17.14	Zinc D-Ala-D-Ala carboxypeptidase	16197.4	33146.1	23002.8	17284.7	15433	12817.5
3.4.17.18	Carboxypeptidase T	4	64.5	12.2	2	0	0
3.4.17.19	Carboxypeptidase Taq	16897	6480.52	5657.56	13658.4	5496.23	6114.44
3.4.17.21	Glutamate carboxypeptidase II	0	4	2	0	3	2
3.4.17.22	Metallocarboxypeptidase D	0	37.5	11	0	0	0
3.4.19.1	Acylaminoacyl-peptidase	8638.52	4466.43	3753.54	3551.71	5611.33	4139.46
3.4.19.11	Gamma-D-glutamyl-meso-diaminopimelate peptidase	1038.4	1912.55	1587.28	1410.82	499.63	584.31
3.4.19.12	Ubiquitinyl hydrolase 1	0	0	4	0	0	0
3.4.19.13	Glutathione gamma-glutamate hydrolase	23822.2	5803.67	8178.54	27017	2693.39	3431.4
3.4.19.3	Pyroglutamyl-peptidase I	19466.6	12742.3	10491.6	37441.1	44789.5	44590.5
3.4.19.5	Beta-aspartyl-peptidase	643.62	1144.59	565.77	344.37	441.69	152.17
3.4.21.100	Sedolisin	0	4	7	0	1.66	2.34
3.4.21.101	Xanthomonalisin	0	6	7	28	12.83	6.17
3.4.21.102	C-terminal processing peptidase	23452.2	18419.8	17976.9	25444.2	7348.12	6372.37
3.4.21.105	Rhomboid protease	40019	66684.5	56424.1	52755.1	68308.7	65877.1
3.4.21.107	Peptidase Do	69030.7	79463.3	66156.7	85667	71365.8	70853.3
3.4.21.110	C5a peptidase	620.22	1496.86	1803.4	376.42	336.09	351.42
3.4.21.116	SpoIVB peptidase	4050.4	3728.06	1446.73	5682.11	1035.16	2442.73
3.4.21.121	Lys-Lys/Arg-Xaa endopeptidase	0	175	968.12	0	6	7
3.4.21.19	Glutamyl endopeptidase	318.1	349	311.62	47.5	47	36.6
3.4.21.26	Prolyl oligopeptidase	2464.91	1644.72	2358.45	958.1	138.23	127.37
3.4.21.35	Tissue kallikrein	0	4	24	0	6	7
3.4.21.50	Lysyl endopeptidase	3	80	24.3	0	6	7.2
3.4.21.53	Endopeptidase La	23515.5	12340.7	11769.6	30155.5	4779.91	7227.9
3.4.21.62	Subtilisin	925.24	2622.5	2427.86	774.77	642.84	684.32
3.4.21.66	Thermitase	105.54	381.93	420.45	9.11	6.12	8.56
3.4.21.72	IgA-specific serine endopeptidase	1028.72	2778.13	1326.52	153.22	315.5	86.29
3.4.21.83	Oligopeptidase B	631.93	1609.96	3284.89	392.85	582.75	341.79
3.4.21.88	Repressor LexA	50797.2	60758.4	52981.4	71519.1	66228.4	66702.1
3.4.21.89	Signal peptidase I	82385.7	103622	83698.8	113275	128161	121250
3.4.21.92	Endopeptidase Clp	70426.8	77346.1	64376.3	82758.6	81723.3	78811.6
3.4.21.96	Lactocepin	34803.9	19226.9	13923.6	44616.2	87014.2	82684.7
3.4.22.34	Legumain	0	3	0	0	0	0
3.4.22.37	Gingipain R	0	4	10	0	0	0
3.4.22.38	Cathepsin K	0	0	3	0	0	0
3.4.22.40	Bleomycin hydrolase	96871.1	96988.8	77101.3	157308	209242	203481
3.4.22.48	Staphopain	5	11.17	11.33	10	0	11
3.4.22.61	Caspase-8	0	0	9	0	0	0
3.4.22.70	Sortase A	83225.5	98841.8	71641.3	82735.5	97588.6	90828.4
3.4.22.8	Clostripain	0	5.5	4.5	0	0	0
3.4.23.36	Signal peptidase II	42919.1	70093.2	59413.2	62885.2	65397.8	64440.1
3.4.23.43	Prepilin peptidase	43610.4	70846.5	61643.3	65071.1	69624.2	67455.9
3.4.23.48	Plasminogen activator Pla	266.14	73.79	186.62	5.43	33.29	7
3.4.23.49	Omptin	0	7.5	5	0	0	0
3.4.23.51	HycI peptidase	586.77	361.96	1089.5	284.43	308.5	247.79
3.4.23.52	Preflagellin peptidase	39.5	0	0	108	8	52
3.4.24.11	Neprilysin	150.75	455	457.08	285.42	271.75	261.5
3.4.24.13	IgA-specific metalloendopeptidase	34	5835	3771	0	0	0
3.4.24.15	Thimet oligopeptidase	4.17	12.5	402.83	0	2.67	5.17
3.4.24.20	Peptidyl-Lys metalloendopeptidase	0	0	158	0	0	0
3.4.24.25	Vibriolysin	0	16	375	28	12	5
3.4.24.26	Pseudolysin	0	14	375	0	0	0
3.4.24.28	Bacillolysin	258.27	1131.56	1162.75	326.59	262.34	294.72
3.4.24.29	Aureolysin	117.91	955.21	855.47	282.02	226.71	260.09
3.4.24.3	Microbial collagenase	168.97	97.67	451.56	155.94	29.72	41.51
3.4.24.30	Coccolysin	0.9	0	0	8	10.88	11.75
3.4.24.40	Serralysin	90	967	2002.22	303	219	271
3.4.24.55	Pitrilysin	413.98	78.29	215.76	21.43	279	42.29
3.4.24.56	Insulysin	0	0	4	0	0	0
3.4.24.69	Bontoxilysin	0	14	15	0	0	0
3.4.24.70	Oligopeptidase A	535.22	1315.34	4293.2	209.25	394.87	190
3.4.24.71	Endothelin-converting enzyme 1	155.25	831.8	1088.65	335.39	292.15	295.77
3.4.24.75	Lysostaphin	18.6	56.17	76.33	0	0	6.6
3.4.24.78	GPR endopeptidase	3835.26	3572.56	1443.87	5475.35	989.87	2405.79
3.4.24.80	Membrane-type matrix metalloproteinase-1	6550	970	794	2739	3698	3568
3.4.24.84	Ste24 endopeptidase	60.21	180.67	555.9	49.71	16.83	39.14
3.4.24.89	Pro-Pro endopeptidase	359.35	464	383.94	28.61	25.88	17.75
3.4.25.1	Proteasome endopeptidase complex	5	26	48	6	6	0
3.4.25.2	HslU--HslV peptidase	30802.6	17313.6	15511.5	45710.3	53278.8	45421.5
3.5.1.1	Asparaginase	48701.7	40695.8	35863	54779.8	66075.5	63620
3.5.1.10	Formyltetrahydrofolate deformylase	8338.02	2481.04	6650.43	10463	1221.14	1295.47
3.5.1.100	(R)-amidase	0	11	291	0	0.83	1.17
3.5.1.101	L-proline amide hydrolase	185.06	26.43	288	9.14	15.31	13.04
3.5.1.102	deformylase	2.5	0	0	3	0	0
3.5.1.103	deacetylase	0	323.17	389.08	86	90	112
3.5.1.104	Peptidoglycan-N-acetylglucosamine deacetylase	7854.81	15738.1	12639.6	5767.82	5612.26	2723.88
3.5.1.105	Chitin disaccharide deacetylase	1266.43	486.7	764.87	885.64	582.62	414.23
3.5.1.106	N-formylmaleamate deformylase	9	0	200.83	1344	62.83	51.17
3.5.1.107	Maleamate amidohydrolase	13	14	206.83	1355	67.83	54.17
3.5.1.108	UDP-3-O-acyl-N-acetylglucosamine deacetylase	8252.42	2087.5	4828	9272.85	1061.03	1071.82
3.5.1.11	Penicillin amidase	2585.1	285.4	1703.65	977.43	202.45	166.34
3.5.1.110	Peroxyureidoacrylate/ureidoacrylate amidohydrolase	193.3	141.17	1584.99	89	362.71	108.29
3.5.1.115	Mycothiol S-conjugate amidase	0	331.67	406.08	55	56	68
3.5.1.118	Gamma-glutamyl hercynylcysteine S-oxide hydrolase	0	5	7	0	3	0
3.5.1.119	Pup amidohydrolase	150.75	473.75	477.83	261.42	255.75	237.5
3.5.1.124	Protein deglycase	47800.7	63858.1	57694.1	61168.8	61070.6	62948.8
3.5.1.125	N(2)-acetyl-L-2,4-diaminobutanoate deacetylase	1461	50.5	90.5	98	58.83	67.17
3.5.1.127	Jasmonoyl-L-amino acid hydrolase	20.5	0	0	0	0	0
3.5.1.16	Acetylornithine deacetylase	6255.61	3159.86	4750.07	2794.26	1028.82	1230.44
3.5.1.18	Succinyl-diaminopimelate desuccinylase	89388.7	207611	179354	97187.7	127378	106583
3.5.1.19	Nicotinamidase	9367.55	1398.94	3958.6	5603.38	1170.41	1975.98
3.5.1.2	Glutaminase	11286.1	6990.43	6290.96	8896.92	4619.32	13516.7
3.5.1.23	Ceramidase	1.2	215	377	0	0	0
3.5.1.24	Choloylglycine hydrolase	47070.7	88639.6	74359.1	60948.3	82451.5	71093.4
3.5.1.25	N-acetylglucosamine-6-phosphate deacetylase	45026.3	36669.9	28594.8	55801.1	61957.1	53778.1
3.5.1.26	N(4)-(beta-N-acetylglucosaminyl)-L-asparaginase	313.21	913.16	250.36	165.65	66.15	60.85
3.5.1.28	N-acetylmuramoyl-L-alanine amidase	88763.8	144074	113032	100025	116573	98275.9
3.5.1.3	Omega-amidase	9214.22	42045.2	37260	11084	17160.3	12658.3
3.5.1.31	Formylmethionine deformylase	74	319	206	207	0	36
3.5.1.32	Hippurate hydrolase	278.37	1142.86	2239.75	66.96	300.72	90.18
3.5.1.38	Glutamin-(asparagin-)ase	640.74	135.86	1986.21	199.29	291.24	137.03
3.5.1.4	Amidase	11538.4	42913.5	42895.4	10250.3	20182.4	15777.9
3.5.1.41	Chitin deacetylase	6422.48	304.3	1421.95	6362.03	336.1	689.83
3.5.1.42	Nicotinamide-nucleotide amidase	30987.2	58477.2	52229.1	29417.9	25680.8	24792.3
3.5.1.44	Protein-glutamine glutaminase	3912.24	12981.4	14033	17933.5	6188.95	2735.3
3.5.1.46	6-aminohexanoate-oligomer exohydrolase	0	2.5	0	0	0	0
3.5.1.47	N-acetyldiaminopimelate deacetylase	36774.6	63871.2	53663.1	49820.4	67203	64240.2
3.5.1.49	Formamidase	62.79	448.38	500.47	188.91	177.61	200.88
3.5.1.5	Urease	6452.19	12937.7	12451.8	12797.8	4619.46	4429.38
3.5.1.53	N-carbamoylputrescine amidase	658.48	7525.48	5817.24	1217.12	197.45	493.89
3.5.1.54	Allophanate hydrolase	6414.17	361.91	2367.81	8435.92	689.2	733.2
3.5.1.56	N,N-dimethylformamidase	0	10	83	0	0	0
3.5.1.59	N-carbamoylsarcosine amidase	0	0	3	0	0	0
3.5.1.6	Beta-ureidopropionase	7838.5	1614.43	2644.77	7864.45	691.18	1116.5
3.5.1.68	N-formylglutamate deformylase	7771.91	1317.4	2657.43	14362.6	577.03	860.57
3.5.1.77	N-carbamoyl-D-amino-acid hydrolase	8	11	37	16	0	6
3.5.1.78	Glutathionylspermidine amidase	337.5	258.43	581.98	34.54	250.14	37.58
3.5.1.81	N-acyl-D-amino-acid deacylase	345.87	1136	573.41	463.25	350.74	351.68
3.5.1.82	N-acyl-D-glutamate deacylase	52.2	25	399.71	9	0.83	6.17
3.5.1.84	Biuret amidohydrolase	7354.48	229.26	430.94	8436.89	418.06	697.11
3.5.1.86	Mandelamide amidase	4.17	6.33	21.67	0	2.67	5.17
3.5.1.87	N-carbamoyl-L-amino-acid hydrolase	7640.02	1245.43	2338.66	7429.12	596.32	987.07
3.5.1.88	Peptide deformylase	92011.2	130564	112118	131965	132589	131686
3.5.1.9	Arylformamidase	1035.06	5134.08	4333.99	1129.68	1188.63	984.56
3.5.1.94	Gamma-glutamyl-gamma-aminobutyrate hydrolase	115.07	71.36	533.63	4.29	45.43	5.71
3.5.1.95	N-malonylurea hydrolase	0	0	28	0	0	0
3.5.1.96	Succinylglutamate desuccinylase	435.35	133.29	1865.21	21.43	282.5	48.63
3.5.1.97	Acyl-homoserine-lactone acylase	33.2	72	1204.12	72	27	12
3.5.1.99	Fatty acid amide hydrolase	0	0	52	0	0	0
3.5.2.1	Barbiturase	0	0	7	0	0	0
3.5.2.10	Creatininase	11047.6	1004.43	1154.31	12048	972.51	1642.84
3.5.2.14	N-methylhydantoinase (ATP-hydrolyzing)	5562.98	854	1280	1636.4	401.83	348.17
3.5.2.15	Cyanuric acid amidohydrolase	32	0	13	0	0	0
3.5.2.17	Hydroxyisourate hydrolase	6907.82	1395.63	4684.63	6534.5	616.05	947.33
3.5.2.18	Enamidase	0	0	6	0	0	0
3.5.2.19	Streptothricin hydrolase	0	7.5	6	0	0	0
3.5.2.2	Dihydropyrimidinase	6006.23	1439.52	1617.29	2303.54	1025.43	1472.14
3.5.2.3	Dihydroorotase	59838.8	71563.7	66254.3	73676.5	77957.6	68546.7
3.5.2.5	Allantoinase	1946.25	1379.21	4093.71	667.6	8976.16	657.34
3.5.2.6	Beta-lactamase	32844.3	35691.8	31819	45041.2	59512.3	49048.3
3.5.2.7	Imidazolonepropionase	1062.51	3003.02	4353.17	6594.15	1093.22	993.39
3.5.2.9	5-oxoprolinase (ATP-hydrolyzing)	25.6	94	175	21.2	13.83	12.17
3.5.3.1	Arginase	2377.31	2342.15	2311	8896.67	1075.07	1178.64
3.5.3.11	Agmatinase	4527.29	3771.63	4876.06	7821.77	1512.15	2389.34
3.5.3.12	Agmatine deiminase	3108.84	7973.85	7045.89	941.06	10173.4	483.39
3.5.3.13	Formimidoylglutamate deiminase	458.71	100	990.73	5839	172.83	145.17
3.5.3.15	Protein-arginine deiminase	0	77.67	22.33	0	0	0
3.5.3.17	Guanidinopropionase	17	120.5	157.4	1360	72	56
3.5.3.18	Dimethylargininase	482.36	390.1	248.71	478.07	2511.4	3144.17
3.5.3.23	N-succinylarginine dihydrolase	439.35	1153.29	3199.71	36.43	290.5	56.63
3.5.3.26	(S)-ureidoglycine aminohydrolase	135.89	268.8	255.36	50.67	258.54	55.79
3.5.3.3	Creatinase	17.67	48.33	209.5	23.67	1.67	1.17
3.5.3.4	Allantoicase	5.37	37.33	699.67	0	7.33	7.51
3.5.3.6	Arginine deiminase	26606.7	42634.9	38724.7	16190.3	51996.6	52309.2
3.5.3.7	Guanidinobutyrase	51.2	83.5	882.58	16	3.83	9.17
3.5.3.8	Formimidoylglutamase	1947.43	4841.81	7252.53	621.07	5135.12	750.69
3.5.3.9	Allantoate deiminase	9206.31	2979.72	2891.61	8283.56	6241.1	1525.44
3.5.4.1	Cytosine deaminase	24916.9	39499.8	36580.2	22187	23332.3	18848.3
3.5.4.10	IMP cyclohydrolase	36556.4	60467.8	53279.1	29555.1	25953.5	24852.7
3.5.4.12	dCMP deaminase	41349.8	65895.2	52922.8	55352	67894	66498.5
3.5.4.13	dCTP deaminase	8469.61	2866.56	6192.48	9611.25	1421.53	1373.19
3.5.4.16	GTP cyclohydrolase I	20856.5	54466.6	51187.9	25101.9	17702.2	15865.2
3.5.4.19	Phosphoribosyl-AMP cyclohydrolase	23304.1	16748.4	15239.1	27514.3	14398.4	7178.12
3.5.4.2	Adenine deaminase	36418.9	29342.2	25774	52630.6	57086.4	52355.8
3.5.4.22	1-pyrroline-4-hydroxy-2-carboxylate deaminase	55.57	124	594.1	283	47.5	18.67
3.5.4.25	GTP cyclohydrolase II	52011.8	58278.7	59977.8	65047	70072.6	68332.7
3.5.4.26	Diaminohydroxyphosphoribosylaminopyrimidine deaminase	40843.6	51866.8	48766.1	61338	64316.6	59035.4
3.5.4.27	Methenyltetrahydromethanopterin cyclohydrolase	2.5	8.8	4	3	0	0
3.5.4.28	S-adenosylhomocysteine deaminase	11940.4	10053.6	6083.2	2373.98	1200.66	1658.22
3.5.4.29	GTP cyclohydrolase IIa	2.5	0	0	3	0	0
3.5.4.3	Guanine deaminase	20681.1	40182.5	39075.7	25860.2	10874.5	8271.32
3.5.4.31	S-methyl-5'-thioadenosine deaminase	11940.4	10053.6	6083.2	2373.98	1200.66	1658.22
3.5.4.32	8-oxoguanine deaminase	3028.28	203.86	1387.11	244.29	163.69	145.88
3.5.4.33	tRNA(adenine(34)) deaminase	56406.1	74497.7	62953	69081.2	72129	74394.8
3.5.4.39	GTP cyclohydrolase IV	2.5	0	0	3	0	0
3.5.4.4	Adenosine deaminase	23414.8	16530.9	17217.7	39822.7	48344.1	46403.4
3.5.4.40	Aminodeoxyfutalosine deaminase	1774.18	2722.45	261.83	2208.94	436.37	996.65
3.5.4.43	Hydroxydechloroatrazine ethylaminohydrolase	0	0.8	0	0	0	10
3.5.4.44	Ectoine hydrolase	1461	57.5	238.5	98	58.83	67.17
3.5.4.5	Cytidine deaminase	13171.1	23172.7	16809.1	12794.6	4134.41	6139.02
3.5.4.9	Methenyltetrahydrofolate cyclohydrolase	50386.3	71799.8	61939.3	68077.3	70244.3	67866.7
3.5.5.1	Nitrilase	67.9	804.47	3350.1	74.57	25.4	64.01
3.5.5.7	Aliphatic nitrilase	7255.2	227.4	454.4	8470.6	399.2	695.4
3.5.5.8	Thiocyanate hydrolase	0	16	0	0	0	0
3.5.99.10	2-iminobutanoate/2-iminopropanoate deaminase	14920.4	20441.2	19103.8	12418.8	13814	9369.78
3.5.99.2	Aminopyrimidine aminohydrolase	13635.6	16868.9	15632.6	5687.45	20596.4	6377.27
3.5.99.5	2-aminomuconate deaminase	0	2	19	33	12	5
3.5.99.6	Glucosamine-6-phosphate deaminase	39472.2	34376.1	25546.9	48804.6	60667.5	61445.7
3.5.99.7	1-aminocyclopropane-1-carboxylate deaminase	31.77	185.67	2628.05	0	9.5	8.34
3.6.1.1	Inorganic diphosphatase	54214.6	77147.6	65499.7	68404.8	76111.9	70420.8
3.6.1.11	Exopolyphosphatase	90191.5	133235	120200	122333	141902	137620
3.6.1.13	ADP-ribose diphosphatase	73822.7	101558	83042.3	123694	129548	118075
3.6.1.15	Nucleoside-triphosphate phosphatase	614.17	289.33	178	758.17	295	388.33
3.6.1.21	ADP-sugar diphosphatase	0	0	0	44	15	7
3.6.1.22	NAD(+) diphosphatase	4236.23	2921.46	5969.27	5933.96	5680.9	3603.07
3.6.1.23	dUTP diphosphatase	50055.8	69892.4	60406	65184	69112.4	67852.3
3.6.1.25	Triphosphatase	463.95	591.46	4760.62	66.63	281.67	52.46
3.6.1.26	CDP-diacylglycerol diphosphatase	467.89	86.29	255.62	83.43	300	67.29
3.6.1.27	Undecaprenyl-diphosphate phosphatase	78926.1	112230	99063.2	85695.6	96360.4	85264.5
3.6.1.3	Adenosinetriphosphatase	5	346.13	29.34	10	20	21
3.6.1.31	Phosphoribosyl-ATP diphosphatase	26761.8	20969.5	19661.6	28443.3	24894.5	9358.26
3.6.1.40	Guanosine-5'-triphosphate,3'-diphosphate diphosphatase	90191.5	133235	120200	122333	141902	137620
3.6.1.41	Bis(5'-nucleosyl)-tetraphosphatase (symmetrical)	992.18	2279.14	5224.74	624.24	753.76	595.92
3.6.1.45	UDP-sugar diphosphatase	22322	12887.4	10995.4	41840.1	45083.3	45608.1
3.6.1.54	UDP-2,3-diacylglucosamine diphosphatase	519.22	1257.01	4120.87	202.25	391.87	182
3.6.1.55	8-oxo-dGTP diphosphatase	64927.9	114549	96458.6	103496	87392.6	73279.3
3.6.1.56	2-hydroxy-dATP diphosphatase	403	334.67	150	467	210.25	144
3.6.1.57	UDP-2,4-diacetamido-2,4,6-trideoxy-beta-L-altropyranose hydrolase	93.04	808.17	31.17	256.53	146.41	165.49
3.6.1.61	Diadenosine hexaphosphate hydrolase (ATP-forming)	18466.1	16282	12229.6	35066.4	48568.6	43067.5
3.6.1.63	Alpha-D-ribose 1-methylphosphonate 5-triphosphate diphosphatase	178.4	258.61	458.22	132.29	154.86	79.71
3.6.1.65	(d)CTP diphosphatase	407.27	75.96	204.43	21.43	279	42.29
3.6.1.66	XTP/dITP diphosphatase	104856	177643	152374	130591	147676	149410
3.6.1.67	Dihydroneopterin triphosphate diphosphatase	1798.41	1208.38	2499.11	211.64	4548.04	216.34
3.6.1.7	Acylphosphatase	40894.5	65853.8	54971.7	54067.5	67793.2	65762.9
3.6.1.9	Nucleotide diphosphatase	7744.55	1872.19	5082.86	8559.03	716.87	773.86
3.6.3.10	Transferred entry 7.2.2.19	0	377.3	725.1	0	0	0
3.6.3.12	Transferred entry 7.2.2.6	4170.39	8803.9	15359.1	3061.21	2365.49	1960.89
3.6.3.14	Transferred entry 7.1.2.2	115817	150626	131189	148269	142655	140906
3.6.3.15	Transferred entry 7.2.2.1	3238.63	2966.1	1882.67	3528.51	636.81	1403.97
3.6.3.16	Transferred entry 7.3.2.7	448.82	785.55	1009.58	782.53	1196.48	1057.33
3.6.3.17	Transferred entry 7.5.2.8	46394.9	41718.4	33948.5	60306.8	59245.9	57668.7
3.6.3.2	Transferred entry 7.2.2.14	36560.4	28813.9	21506.7	43752.5	83029.6	82122.8
3.6.3.20	Transferred entry 7.6.2.10	2404.46	5543.92	4512.01	599.71	8165.55	692.27
3.6.3.21	Transferred entry 7.4.2.1	179314	278959	238945	236770	293401	274463
3.6.3.24	Transferred entry 7.2.2.11	1046.6	985.96	931.68	231.39	622.23	171.95
3.6.3.25	Transferred entry 7.3.2.3	11326.6	2270.04	7789.31	10602.1	1550.35	1554
3.6.3.27	Transferred entry 7.3.2.1	83141.3	102477	85454.1	106658	140808	119170
3.6.3.28	Transferred entry 7.3.2.2	26932.2	19449.5	17197.5	38943.3	51301.7	47460.9
3.6.3.29	Transferred entry 7.3.2.5	11304.6	4088.38	6519.17	14940.1	1459.1	2965.41
3.6.3.3	Transferred entry 7.2.2.21	77733.5	116201	98274.3	110070	138416	121088
3.6.3.30	Transferred entry 7.2.2.7	38817.1	34817.3	30184.2	44419.2	67067.9	61438
3.6.3.31	Transferred entry 7.6.2.11	39855.4	29308.5	21997.3	49495.7	63401.8	62119.8
3.6.3.32	Transferred entry 7.6.2.9	11121	11633	12162.1	5170.38	9356.04	4811.46
3.6.3.33	Transferred entry 7.6.2.8	413.98	88.29	588.76	21.43	279	42.29
3.6.3.34	Transferred entry 7.2.2.16	46679.6	81739.3	75261.5	40747.3	41972.3	22417.1
3.6.3.35	Transferred entry 7.2.2.5	14828.9	16603	13636.8	6587.68	9479.15	8124.58
3.6.3.36	Transferred entry 7.6.2.7	1613.86	1722.12	2527.5	1160.45	2706.88	1017.48
3.6.3.38	Transferred entry 7.6.2.12	126	1121	1427.04	292	50.83	49.17
3.6.3.4	Transferred entry 7.2.2.9	23810.1	16957.3	13541.5	13859.8	19073.5	11853
3.6.3.40	Transferred entry 7.5.2.4	9263.46	16926	11684.4	5051.38	11835.8	4186.73
3.6.3.41	Transferred entry 7.6.2.5	15222	2153.75	3945.06	16970.2	1175.47	1550
3.6.3.44	Transferred entry 7.6.2.2	33140.6	17912.4	14460.8	39892.4	58534.8	53470.1
3.6.3.5	Transferred entry 7.2.2.12	77733.5	116201	98274.3	110070	138416	121088
3.6.3.54	Transferred entry 7.2.2.8	50896.2	70837.2	61074.9	65966.7	74406.6	69087.1
3.6.3.55	Transferred entry 7.3.2.6	365.05	574.43	768.79	378.11	330.1	280.86
3.6.3.6	Transferred entry 7.1.2.1	153.43	2981.21	1952.14	558.14	672.71	516.21
3.6.3.7	Transferred entry 7.2.2.3	1276.61	1711.62	1548.08	697.17	535.74	563.31
3.6.3.8	Transferred entry 7.2.2.10	92142.9	58285	42394.4	93282.6	162938	147336
3.6.4.12	DNA helicase	494120	690739	591710	641600	684489	672579
3.6.4.13	RNA helicase	132717	147172	138063	170678	143524	139011
3.6.4.6	Vesicle-fusing ATPase	0	11.5	0	0	0	0
3.6.5.4	Signal-recognition-particle GTPase	49798.2	71601.3	61587.5	64747.2	69183.6	67709.8
3.7.1.12	Cobalt-precorrin 5A hydrolase	22263.3	3225.92	3019.72	20962.4	4151.23	8714.52
3.7.1.13	2-hydroxy-6-oxo-6-(2-aminophenyl)hexa-2,4-dienoate hydrolase	8	12	34	0	0	0
3.7.1.14	2-hydroxy-6-oxonona-2,4-dienedioate hydrolase	158.19	59.86	164.42	4.29	28.86	5.71
3.7.1.17	hydrolase	16	4	42.8	0	0	0
3.7.1.18	6-oxocamphor hydrolase	7.56	3.5	11.5	32	3	10
3.7.1.2	Fumarylacetoacetase	73.66	353.71	2538.09	118.71	47.11	71.22
3.7.1.20	3-fumarylpyruvate hydrolase	1749.03	169.43	892.24	237.81	112.26	129.79
3.7.1.21	6-oxocyclohex-1-ene-1-carbonyl-CoA hydratase	0	0	3	0	0	0
3.7.1.22	3D-(3,5/4)-trihydroxycyclohexane-1,2-dione acylhydrolase (decyclizing)	360.56	1418.46	2091.79	490.3	255.84	324.51
3.7.1.3	Kynureninase	88.36	421.54	1001.73	129.71	83.16	102.8
3.7.1.5	Acylpyruvate hydrolase	1307.8	488.32	519.93	69	5959.2	73.6
3.7.1.8	2,6-dioxo-6-phenylhexa-3-enoate hydrolase	28.62	0	1.71	0	0	0
3.7.1.9	2-hydroxymuconate-6-semialdehyde hydrolase	0	12	223	0	3	0
3.8.1.2	(S)-2-haloacid dehalogenase	46928.6	30663.4	24449.5	83218.4	100849	92962.9
3.8.1.3	Haloacetate dehalogenase	4262.4	75.4	355.4	117.6	77.03	459.57
3.8.1.5	Haloalkane dehalogenase	785.28	4489.72	4095.48	373.56	289.5	324.5
3.9.1.2	Protein arginine phosphatase	658.71	2393.35	1985.22	920.38	736.25	795.54
4.1.1.1	Pyruvate decarboxylase	7646.63	1270.02	1904.9	9833.03	497.16	767.57
4.1.1.100	Prephenate decarboxylase	373	1181	1030	307	256	287
4.1.1.101	Malolactic enzyme	21564.3	49538.3	42570	42590.6	30393.7	26263.4
4.1.1.103	Gamma-resorcylate decarboxylase	0	0	13	0	0	0
4.1.1.104	3-dehydro-4-phosphotetronate decarboxylase	746.87	267.39	614.22	74.17	564.37	113.24
4.1.1.105	L-tryptophan decarboxylase	16	24	87	0	0	0
4.1.1.11	Aspartate 1-decarboxylase	3561.12	4429.4	4726.19	4900.14	4496.98	3633.1
4.1.1.12	Aspartate 4-decarboxylase	13363.7	396.37	601.44	14296.1	905.1	1590.7
4.1.1.15	Glutamate decarboxylase	4620.68	556.76	1019.54	842.71	2856.45	5484.91
4.1.1.17	Ornithine decarboxylase	27482.6	20449.9	16898.8	45149.3	46859.2	44719.2
4.1.1.18	Lysine decarboxylase	20666.1	17916	13110.4	38160.4	45857.4	44195.6
[truncated: 574 more rows]

## Sheet: S3 - annotated_PWY_abundance
PICRUSt2 Supplementary Results:Enzyme Commission numbers
pathway	short_name	long_description	S19_Fermented_maize	S37_Fermented_Maiz	S38_D_Maize	S4_Ogi	S5_Mawe	S6_Mawe
12DICHLORETHDEG-PWY	1,2-dichloroethane degradation	1,2-dichloroethane degradation	1.55908	28.8839	129.72	42.3219	32.8679	45.1513
14DICHLORBENZDEG-PWY	1,4-dichlorobenzene degradation	1,4-dichlorobenzene degradation	0	12.9841	50.5265	0	0	0
1CMET2-PWY	folate transformations III (E. coli)	N10-formyl-tetrahydrofolate biosynthesis	26984.3	25873.7	23205.7	33754.3	8851.92	13759.7
3-HYDROXYPHENYLACETATE-DEGRADATION-PWY	4-hydroxyphenylacetate degradation	4-hydroxyphenylacetate degradation	480.61	119.827	600.933	41.0571	19.4242	49.2411
4-HYDROXYMANDELATE-DEGRADATION-PWY	4-hydroxymandelate degradation	4-hydroxymandelate degradation	0	0	26.8125	0	0	0
AEROBACTINSYN-PWY	aerobactin biosynthesis	aerobactin biosynthesis	0	20.4053	589.834	0	0	0
ALLANTOINDEG-PWY	superpathway of allantoin degradation in yeast	superpathway of allantoin degradation in yeast	247.609	166.512	1647.8	75.5864	406.661	114.18
ANAEROFRUCAT-PWY	homolactic fermentation	homolactic fermentation	31064.2	37984.3	32345.5	46982.7	15895.6	21087.4
ANAGLYCOLYSIS-PWY	glycolysis III (from glucose)	glycolysis III (from glucose)	43277.1	51100.9	42531.7	57242.9	23596.4	29712.4
ARG+POLYAMINE-SYN	superpathway of arginine and polyamine biosynthesis	superpathway of arginine and polyamine biosynthesis	14747.2	10718.7	10088.7	19032.8	4981.33	5419.34
ARGDEG-IV-PWY	L-arginine degradation VIII (arginine oxidase pathway)	L-arginine degradation VIII (arginine oxidase pathway)	27.6311	0	5.98201	0	0	0
ARGDEG-PWY	superpathway of L-arginine, putrescine, and 4-aminobutanoate degradation	superpathway of L-arginine, putrescine, and 4-aminobutanoate degradation	529.531	335.456	2093.57	17.7424	187.145	34.5199
ARGININE-SYN4-PWY	L-ornithine biosynthesis II	L-ornithine de novo biosynthesis	7788.72	7371.39	7825.97	9489.01	2683.59	4380.81
ARGSYN-PWY	L-arginine biosynthesis I (via L-ornithine)	L-arginine biosynthesis I (via L-ornithine)	25842.5	37575.3	35399	27365.1	23949.3	16382.4
ARGSYNBSUB-PWY	L-arginine biosynthesis II (acetyl cycle)	L-arginine biosynthesis II (acetyl cycle)	26119.8	33576.6	34420	27206.1	26034.8	14568.3
ARO-PWY	chorismate biosynthesis I	chorismate biosynthesis I	26876.8	41367.5	36416.5	28126.8	21516.6	13940.6
ASPASN-PWY	superpathway of L-aspartate and L-asparagine biosynthesis	superpathway of L-aspartate and L-asparagine biosynthesis	17228.8	14088.8	15478.9	10479	16842.6	8856.48
AST-PWY	L-arginine degradation II (AST pathway)	L-arginine degradation II (AST pathway)	493.815	414.482	2694.02	40.1694	324.084	64.9266
BRANCHED-CHAIN-AA-SYN-PWY	superpathway of branched chain amino acid biosynthesis	superpathway of branched amino acid biosynthesis	23055.5	27559.8	25233.3	23627.4	19486.3	11100.4
CALVIN-PWY	Calvin-Benson-Bassham cycle	Calvin-Benson-Bassham cycle	41006.5	45935.2	44279.1	43890.7	21405.9	20703
CARNMET-PWY	L-carnitine degradation I	L-carnitine degradation I	483.873	72.6031	72.2795	143.234	345.198	90.95
CATECHOL-ORTHO-CLEAVAGE-PWY	catechol degradation to &beta;-ketoadipate	catechol degradation to &beta;-ketoadipate	224.202	210.642	2963.38	20.8235	59.6091	31.5889
CHLOROPHYLL-SYN	3,8-divinyl-chlorophyllide a biosynthesis I (aerobic, light-dependent)	chlorophyllide a biosynthesis I (aerobic, light-dependent)	86.4381	50.0958	41.6157	150.744	43.847	35.2114
CITRULBIO-PWY	L-citrulline biosynthesis	L-citrulline biosynthesis	5270.19	4090.21	7276.73	11015.1	2071.65	2206.74
COA-PWY	coenzyme A biosynthesis I (prokaryotic)	coenzyme A biosynthesis I	50132.8	73467.8	63202.3	65139.4	69773.2	68164
COA-PWY-1	superpathway of coenzyme A biosynthesis III (mammals)	coenzyme A biosynthesis II (mammalian)	50006.6	71604.4	61850.3	65223.8	69015.8	67929.2
COBALSYN-PWY	superpathway of adenosylcobalamin salvage from cobinamide I	adenosylcobalamin salvage from cobinamide I	17935.1	3623.4	4161.87	17112	5363.13	9041.85
CODH-PWY	reductive acetyl coenzyme A pathway I (homoacetogenic bacteria)	reductive acetyl coenzyme A pathway	1325.76	164.245	43.3911	1494.81	46.5835	371.797
COLANSYN-PWY	colanic acid building blocks biosynthesis	colanic acid building blocks biosynthesis	2960.11	4537.77	3199.39	2593.66	1681.03	1252.49
COMPLETE-ARO-PWY	superpathway of aromatic amino acid biosynthesis	superpathway of aromatic amino acid biosynthesis	27924	39573.9	34925.9	29045.8	22216.6	13879.8
CRNFORCAT-PWY	creatinine degradation I	creatinine degradation I	52.1898	135.325	517.264	70.6769	4.99409	3.50403
DAPLYSINESYN-PWY	L-lysine biosynthesis I	L-lysine biosynthesis I	51565.6	72743.6	64380.5	67740.4	74495.2	71978.9
DARABCATK12-PWY	D-arabinose degradation I	D-arabinose degradation I	1953.94	1571.65	582.936	1712.54	762.642	500.268
DENITRIFICATION-PWY	nitrate reduction I (denitrification)	nitrate reduction I (denitrification)	101.571	2625.09	3753.33	138.717	93.2979	99.2396
DENOVOPURINE2-PWY	superpathway of purine nucleotides de novo biosynthesis II	superpathway of purine nucleotides de novo biosynthesis II	42899.5	71255.4	62621.4	40422.3	37624	37928.9
DHGLUCONATE-PYR-CAT-PWY	glucose degradation (oxidative)	glucose degradation (oxidative)	1006.67	302.737	2358.04	53.1767	378.412	106.7
DTDPRHAMSYN-PWY	dTDP-&beta;-L-rhamnose biosynthesis	dTDP-L-rhamnose biosynthesis I	25894.4	27202.2	23337.3	22102.2	16757.6	21061
ECASYN-PWY	enterobacterial common antigen biosynthesis	enterobacterial common antigen biosynthesis	785.713	181.251	468.967	51.7765	524.705	104.954
FAO-PWY	fatty acid &beta;-oxidation I (generic)	fatty acid &beta;-oxidation I	3792.15	1418.3	8937.71	824.829	1337.26	682.81
FERMENTATION-PWY	mixed acid fermentation	mixed acid fermentation	7375.96	19050.4	26080.7	7647.86	8011.3	6935.51
FOLSYN-PWY	superpathway of tetrahydrofolate biosynthesis and salvage	superpathway of tetrahydrofolate biosynthesis and salvage	30948.2	59383.9	53806.5	34037.7	24815.8	22677.5
FUC-RHAMCAT-PWY	superpathway of fucose and rhamnose degradation	superpathway of fucose and rhamnose degradation	2214	1526.97	711.272	1625.41	887.178	671.205
FUCCAT-PWY	fucose degradation	fucose degradation	1608.89	1342.98	440.878	1477.13	497.362	452.093
GALACTARDEG-PWY	D-galactarate degradation I	D-galactarate degradation I	2263.89	2012.31	3448.58	1807.89	964.461	892.537
GALACTITOLCAT-PWY	galactitol degradation	galactitol degradation	2789.35	12383.2	9299.8	3251.7	4669.33	2992.22
GALLATE-DEGRADATION-I-PWY	gallate degradation II	gallate degradation II	18.2348	20.5077	183.365	40.5182	6.62864	13.7071
GALLATE-DEGRADATION-II-PWY	gallate degradation I	gallate degradation I	30.7687	98.4553	270.634	32.0906	6.62864	13.7071
GLCMANNANAUT-PWY	superpathway of N-acetylglucosamine, N-acetylmannosamine and N-acetylneuraminate degradation	superpathway of N-acetylglucosamine, N-acetylmannosamine and N-acetylneuraminate degradation	11182.4	16552	12296.4	8863.97	5551.92	5222.18
GLUCARDEG-PWY	D-glucarate degradation I	D-glucarate degradation I	2195.72	1610.77	2789.18	980.121	1177.5	1131.61
GLUCARGALACTSUPER-PWY	superpathway of D-glucarate and D-galactarate degradation	superpathway of D-glucarate and D-galactarate degradation	2263.89	2012.31	3448.58	1807.89	964.461	892.537
GLUCONEO-PWY	gluconeogenesis I	gluconeogenesis I	30716	37085.3	32547.6	48818.8	17271.4	22049.7
GLUCOSE1PMETAB-PWY	glucose and glucose-1-phosphate degradation	glucose and glucose-1-phosphate degradation	50277.5	70260.1	62395.3	59026.1	68793.9	67864.6
GLUDEG-I-PWY	GABA shunt	GABA shunt	5659.62	1033.52	1681.85	1538.17	2210.13	3758.93
GLUTORN-PWY	L-ornithine biosynthesis I	L-ornithine biosynthesis	16456.4	15278.4	15100.3	17651.7	14835.3	6425.54
GLYCOCAT-PWY	glycogen degradation I	glycogen degradation I (bacterial)	2151.09	2140.53	3707.61	660.164	1373.28	611.567
GLYCOGENSYNTH-PWY	glycogen biosynthesis I (from ADP-D-Glucose)	glycogen biosynthesis I (from ADP-D-Glucose)	23013.1	27148.2	19997.2	19884.9	11596.5	13177.1
GLYCOL-GLYOXDEG-PWY	superpathway of glycol metabolism and degradation	superpathway of glycol metabolism and degradation	1224.34	887.46	737.459	867.052	961.627	639.481
GLYCOLYSIS	glycolysis I (from glucose 6-phosphate)	glycolysis I (from glucose 6-phosphate)	42535.7	50097.1	43536.2	62178.3	43370.3	50820.1
GLYCOLYSIS-E-D	superpathway of glycolysis and the Entner-Doudoroff pathway	superpathway of glycolysis and Entner-Doudoroff	2962.85	7979.69	14185.4	666.133	1934.38	551.687
GLYOXYLATE-BYPASS	glyoxylate cycle	glyoxylate cycle	714.559	782.03	4030.84	568.3	795.592	520.141
GOLPDLCAT-PWY	superpathway of glycerol degradation to 1,3-propanediol	superpathway of glycerol degradation to 1,3-propanediol	1266.47	2253.59	2171.75	734.903	1920.61	823.763
HCAMHPDEG-PWY	3-phenylpropanoate and 3-(3-hydroxyphenyl)propanoate degradation to 2-hydroxypentadienoate	3-phenylpropanoate and 3-(3-hydroxyphenyl)propanoate degradation to 2-oxopent-4-enoate	64.7073	78.7882	1724.02	0	0	0
HEME-BIOSYNTHESIS-II	heme b biosynthesis I (aerobic)	heme biosynthesis I (aerobic)	9466.43	5414.58	7637.1	9704.59	1588.61	1708.35
HEME-BIOSYNTHESIS-II-1	heme b biosynthesis V (aerobic)	NA	9466.43	2940.31	7637.1	9704.59	1414.92	1461.29
HEMESYN2-PWY	heme b biosynthesis II (oxygen-independent)	heme biosynthesis II (anaerobic)	973.129	1599.98	3953.09	698.686	1315.23	790.075
HEXITOLDEGSUPER-PWY	superpathway of hexitol degradation (bacteria)	superpathway of hexitol degradation (bacteria)	6955.4	8334.57	6107.67	3878.1	9443.92	2977.02
HISDEG-PWY	L-histidine degradation I	L-histidine degradation I	1334.68	3433.76	5522.04	7473.71	1427.27	1045.96
HISTSYN-PWY	L-histidine biosynthesis	L-histidine biosynthesis	18789.6	14522.5	14233.7	20994.8	14915.4	6611.27
HOMOSER-METSYN-PWY	L-methionine biosynthesis I	L-methionine biosynthesis I	10927.2	21570.4	19160.4	7561.5	8201.89	9657.83
HSERMETANA-PWY	L-methionine biosynthesis III	L-methionine biosynthesis III	21457.6	18372.6	15474.3	21651.1	6913.46	10980.5
ILEUSYN-PWY	L-isoleucine biosynthesis I (from threonine)	L-isoleucine biosynthesis I (from threonine)	26695.5	33802.4	31058.8	27897.6	25661.7	17221.9
KDO-NAGLIPASYN-PWY	superpathway of (Kdo)2-lipid A biosynthesis	superpathway of (Kdo)2-lipid A biosynthesis	2339.51	1548.66	4161.23	788.211	779.865	331.752
KETOGLUCONMET-PWY	ketogluconate metabolism	ketogluconate metabolism	1935.62	3135.42	3262.13	1323.02	1532.93	1269.39
LACTOSECAT-PWY	lactose and galactose degradation I	lactose and galactose degradation I	3752.39	20652	14701.5	2646.72	6181.67	3019.13
LIPA-CORESYN-PWY	lipid A-core biosynthesis (E. coli K-12)	Lipid A-core biosynthesis	317.596	21.9738	40.5919	22.3496	293.674	45.2697
LIPASYN-PWY	phospholipases	phospholipases	10511.2	572.71	2250.86	3248.08	524.65	1034.05
LPSSYN-PWY	superpathway of lipopolysaccharide biosynthesis	superpathway of lipopolysaccharide biosynthesis	969.313	94.8615	177.13	92.7188	584.601	147.302
M-CRESOL-DEGRADATION-PWY	m-cresol degradation	m-cresol degradation	0	0	35.1996	0	0	0
MET-SAM-PWY	superpathway of S-adenosyl-L-methionine biosynthesis	superpathway of S-adenosyl-L-methionine biosynthesis	17146.3	27991.2	24914	12928.9	11021.2	14439.7
METH-ACETATE-PWY	methanogenesis from acetate	methanogenesis from acetate	1675.78	177.9	49.2399	1783.63	50.5645	410.072
METHANOGENESIS-PWY	methanogenesis from H2 and CO2	methanogenesis from H2 and CO2	4.09978	0	0	4.89619	0	0
METHGLYUT-PWY	superpathway of methylglyoxal degradation	superpathway of methylglyoxal degradation	11805.7	3503.3	4685.64	6360.94	5676.32	1790.37
METHYLGALLATE-DEGRADATION-PWY	methylgallate degradation	methylgallate degradation	16.5183	17.4851	157.893	30.9245	6.22322	12.4091
METSYN-PWY	superpathway of L-homoserine and L-methionine biosynthesis	NA	16443.6	30618	27225.2	11946.4	13257.2	15291.5
NAD-BIOSYNTHESIS-II	NAD salvage pathway III (to nicotinamide riboside)	NAD salvage pathway II	681.1	1018.23	1868.27	53.8302	468.993	81.2176
NADSYN-PWY	NAD de novo biosynthesis II (from tryptophan)	NAD biosynthesis II (from tryptophan)	21.314	34.5921	121.344	103.955	48.5871	47.956
NAGLIPASYN-PWY	lipid IVA biosynthesis (E. coli)	lipid IVA biosynthesis	8238.29	2161.01	4877.23	9196.25	1053.6	1056.94
NONMEVIPP-PWY	methylerythritol phosphate pathway I	methylerythritol phosphate pathway I	20217.3	15177.2	14780.4	24605.8	5002.94	7293.11
NONOXIPENT-PWY	pentose phosphate pathway (non-oxidative branch) I	pentose phosphate pathway (non-oxidative branch)	41729.5	68037.1	58690.6	50312.6	25785.2	23634.8
OANTIGEN-PWY	O-antigen building blocks biosynthesis (E. coli)	O-antigen building blocks biosynthesis (E. coli)	34778.5	43630.3	37402.3	36316.7	28485.9	33535.7
ORNARGDEG-PWY	superpathway of L-arginine and L-ornithine degradation	superpathway of L-arginine and L-ornithine degradation	529.531	335.456	2093.57	17.7424	187.145	34.5199
ORNDEG-PWY	superpathway of ornithine degradation	superpathway of ornithine degradation	881.289	397.88	3303.91	450.131	644.598	168.149
P101-PWY	ectoine biosynthesis	ectoine biosynthesis	136.689	690.825	741.152	229.456	191.091	132.885
P105-PWY	TCA cycle IV (2-oxoglutarate decarboxylase)	TCA cycle IV (2-oxoglutarate decarboxylase)	0	1417.57	1484.92	193.694	190.992	229.088
P108-PWY	pyruvate fermentation to propanoate I	pyruvate fermentation to propanoate I	21.9389	416.952	107.624	13.9758	0	24.914
P125-PWY	superpathway of (R,R)-butanediol biosynthesis	superpathway of (R,R)-butanediol biosynthesis	4834.83	8248.29	7567.05	1096.28	10788.7	1112.77
P163-PWY	L-lysine fermentation to acetate and butanoate	L-lysine fermentation to acetate and butanoate	46.6217	674.085	392.008	424.704	630.942	537.251
P164-PWY	purine nucleobases degradation I (anaerobic)	purine nucleobases degradation I (anaerobic)	580.188	4833.06	5522.79	843.718	690.621	645.661
P184-PWY	protocatechuate degradation I (meta-cleavage pathway)	protocatechuate degradation I (meta-cleavage pathway)	16.3668	0	96.912	32.4995	6.64488	12.2894
P185-PWY	formaldehyde assimilation III (dihydroxyacetone cycle)	formaldehyde assimilation III (dihydroxyacetone cycle)	1195.01	2692.41	2673.76	772.432	2044.71	146.395
P221-PWY	octane oxidation	octane oxidation	2882.26	2083.32	9337.9	3671.54	98.6274	1030.28
P23-PWY	reductive TCA cycle I	reductive TCA cycle I	4203.54	10650	8900.19	4839.7	4636.83	3813.92
P261-PWY	coenzyme M biosynthesis I	coenzyme M biosynthesis I	9.87274	0	46.9191	11.8806	0	0
P341-PWY	glycolysis V (Pyrococcus)	glycolysis V (Pyrococcus)	0	59.9703	0	0	0	0
P381-PWY	adenosylcobalamin biosynthesis II (aerobic)	adenosylcobalamin biosynthesis II (late cobalt incorporation)	6213.57	1349.71	2237.54	4811.94	1404.39	1442.62
P4-PWY	superpathway of L-lysine, L-threonine and L-methionine biosynthesis I	superpathway of L-lysine, L-threonine and L-methionine biosynthesis I	24849.1	40558.5	37315.7	20883.8	22329.3	21491
P42-PWY	incomplete reductive TCA cycle	incomplete reductive TCA cycle	5151	10805.3	8515.59	5306.89	5023.21	4431.6
P441-PWY	superpathway of N-acetylneuraminate degradation	superpathway of N-acetylneuraminate degradation	3099.28	2969.46	5352.12	180.923	2064.01	351.566
P461-PWY	hexitol fermentation to lactate, formate, ethanol and acetate	hexitol fermentation to lactate, formate, ethanol and acetate	6319.52	4103.65	3104.43	2239.5	11915.5	1644.41
P562-PWY	myo-inositol degradation I	myo-inositol degradation I	650.49	2082.26	3061.09	894.467	502.296	541.397
PANTO-PWY	phosphopantothenate biosynthesis I	phosphopantothenate biosynthesis I	17912.1	11178.3	13534	20608.2	9250.49	8286.19
PANTOSYN-PWY	superpathway of coenzyme A biosynthesis I (bacteria)	pantothenate and coenzyme A biosynthesis I	20630.7	14944.4	18348.4	24346.2	12287.3	10394.5
PCPDEG-PWY	pentachlorophenol degradation	pentachlorophenol degradation	0	21.29	93.9152	0	0	0
PENTOSE-P-PWY	pentose phosphate pathway	pentose phosphate pathway	45255.1	67386.2	58414	53906.4	35387.8	32769.4
PEPTIDOGLYCANSYN-PWY	peptidoglycan biosynthesis I (meso-diaminopimelate containing)	peptidoglycan biosynthesis I (meso-diaminopimelate containing)	53697.1	78341.4	67152.9	69335.4	74693.9	72904.3
PHOSLIPSYN-PWY	superpathway of phospholipid biosynthesis I (bacteria)	superpathway of phospholipid biosynthesis I (bacteria)	56665	80455.5	70152.9	74242.5	79757.5	78098.8
POLYAMINSYN3-PWY	superpathway of polyamine biosynthesis II	superpathway of polyamine biosynthesis II	1834.69	4180.42	3909.19	2444.63	558.832	1039.43
POLYAMSYN-PWY	superpathway of polyamine biosynthesis I	superpathway of polyamine biosynthesis I	10756.4	6730.61	6088.37	15458.9	3254.23	3826.01
POLYISOPRENSYN-PWY	polyisoprenoid biosynthesis (E. coli)	polyisoprenoid biosynthesis (E. coli)	50827.4	76360.5	65883	64129.4	73985.2	70439.7
PPGPPMET-PWY	ppGpp metabolism	ppGpp biosynthesis	2198.95	7209.44	14289.3	1962.32	1708.32	1305.56
PROTOCATECHUATE-ORTHO-CLEAVAGE-PWY	protocatechuate degradation II (ortho-cleavage pathway)	protocatechuate degradation II (ortho-cleavage pathway)	824.182	1567.27	6044.04	218.635	535.772	110.301
PWY-1042	glycolysis IV	glycolysis IV (plant cytosol)	47491.6	47455.3	35742.3	61939.7	63183.1	61826.9
PWY-1269	CMP-3-deoxy-D-manno-octulosonate biosynthesis	CMP-3-deoxy-D-manno-octulosonate biosynthesis I	8824.32	3321.75	6275.09	9427.87	1242.15	1200.54
PWY-1361	benzoyl-CoA degradation I (aerobic)	benzoyl-CoA degradation I (aerobic)	0	14.9399	55.1928	0	0	0
PWY-1501	mandelate degradation I	mandelate degradation I	24.5786	6.9344	8.47335	19.8888	0	20.2155
PWY-1541	superpathway of taurine degradation	superpathway of taurine degradation	0	122.809	320.393	0	0	0
PWY-1622	formaldehyde assimilation I (serine pathway)	formaldehyde assimilation I (serine pathway)	6400.34	4959.51	6847.44	4623.51	6101.77	2452
PWY-181	photorespiration	photorespiration	3406.67	1200.95	2648.08	998.419	3867.09	868.101
PWY-1861	formaldehyde assimilation II (assimilatory RuMP Cycle)	formaldehyde assimilation II (RuMP Cycle)	10252.5	9828.3	8528.81	5329.86	14630.1	4235.15
PWY-1882	superpathway of C1 compounds oxidation to CO2	superpathway of C1 compounds oxidation to CO2	0	0	19.801	0	0	0
PWY-241	C4 photosynthetic carbon assimilation cycle, NADP-ME type	C4 photosynthetic carbon assimilation cycle, NADP-ME type	12516.3	3840.6	5322.24	11171.8	2217.69	1994.92
PWY-2941	L-lysine biosynthesis II	L-lysine biosynthesis II	47053.5	69205.2	59906	62179.3	72435.7	69825.6
PWY-2942	L-lysine biosynthesis III	L-lysine biosynthesis III	53191.1	72337.6	63748.1	68272	74708.3	72525.1
PWY-3001	superpathway of L-isoleucine biosynthesis I	superpathway of L-isoleucine biosynthesis I	34209.7	47297	42974.4	34914.2	35950.2	26207.3
PWY-3661	glycine betaine degradation I	glycine betaine degradation I	145.499	417.598	373.53	204.541	196.191	172.767
PWY-3841	folate transformations II (plants)	folate transformations II	47578	72424.6	63487.1	63985.7	69609.8	67386.7
PWY-4321	L-glutamate degradation IV	L-glutamate degradation IV	0	55.19	691.157	23.2822	0	0
PWY-4702	phytate degradation I	phytate degradation I	180.634	458.328	659.56	529.353	319.554	387.366
PWY-4984	urea cycle	urea cycle	5294.42	5524.02	5420.43	15478.9	2537.37	2761.44
PWY-5005	biotin biosynthesis II	biotin biosynthesis II	1962.8	2466.37	2165.61	2644.84	1144.72	1033.2
PWY-5022	4-aminobutanoate degradation V	4-aminobutanoate degradation V	1786.97	8041.64	10515	2560.71	1972.76	2306.28
PWY-5028	L-histidine degradation II	L-histidine degradation II	1406.73	2017.68	3727.66	8266.72	822.785	972.456
PWY-5030	L-histidine degradation III	L-histidine degradation III	322.475	2395.6	2414.98	560.938	745.692	622.249
PWY-5097	L-lysine biosynthesis VI	L-lysine biosynthesis VI	49457.3	67369.7	59541.6	66269.2	71151.6	69665.5
PWY-5100	pyruvate fermentation to acetate and lactate II	pyruvate fermentation to acetate and lactate II	21329.6	16876.1	6974.46	20684.7	6721.1	10981.2
PWY-5101	L-isoleucine biosynthesis II	L-isoleucine biosynthesis II	60.5312	194.393	103.31	283.95	216.163	229.349
PWY-5103	L-isoleucine biosynthesis III	L-isoleucine biosynthesis III	22631.9	27095.1	24349	24617	18799	10910.2
PWY-5104	L-isoleucine biosynthesis IV	L-isoleucine biosynthesis IV	65.3368	194.122	23.899	34.9692	32.7301	2.99795
PWY-5109	propanoate fermentation to 2-methylbutanoate	2-methylbutanoate biosynthesis	0	0	22.4134	0	0	0
PWY-5121	superpathway of geranylgeranyl diphosphate biosynthesis II (via MEP)	superpathway of geranylgeranyl diphosphate biosynthesis II (via MEP)	24115	19651.6	18820.5	29780.9	6932.09	9981.79
PWY-5130	2-oxobutanoate degradation I	2-oxobutanoate degradation I	1042.3	3163.71	2410.56	1426.38	1303.26	1067.29
PWY-5136	fatty acid &beta;-oxidation II (plant peroxisome)	fatty acid &beta;-oxidation II (peroxisome)	4324.87	2868.91	9820.63	1580.64	1676.67	1265.45
PWY-5138	fatty acid &beta;-oxidation IV (unsaturated, even number)	unsaturated, even numbered fatty acid &beta;-oxidation	1387.21	450.545	5885.29	78.745	711.307	151.989
PWY-5154	L-arginine biosynthesis III (via N-acetyl-L-citrulline)	L-arginine biosynthesis III (via N-acetyl-L-citrulline)	11469.9	7134.78	10126.7	6089.32	2412.6	2775.55
PWY-5178	toluene degradation IV (aerobic) (via catechol)	toluene degradation IV (aerobic) (via catechol)	0	43.4285	546.518	0	10.3683	0
PWY-5179	toluene degradation V (aerobic) (via toluene-cis-diol)	toluene degradation V (aerobic) (via toluene-cis-diol)	82.0225	86.8641	1894.84	0	0	0
PWY-5180	toluene degradation I (aerobic) (via o-cresol)	toluene degradation I (aerobic) (via o-cresol)	2652.68	2072.04	3778.41	1153.79	390.488	468.909
PWY-5181	toluene degradation III (aerobic) (via p-cresol)	toluene degradation III (aerobic) (via p-cresol)	0	0	274.685	6.02213	12.5866	0
PWY-5182	toluene degradation II (aerobic) (via 4-methylcatechol)	toluene degradation II (aerobic) (via 4-methylcatechol)	0	0	0	3.70499	7.76713	0
PWY-5188	tetrapyrrole biosynthesis I (from glutamate)	tetrapyrrole biosynthesis I (from glutamate)	11768.1	7801.03	9849.1	8428.13	4480.73	7851.53
PWY-5189	tetrapyrrole biosynthesis II (from glycine)	tetrapyrrole biosynthesis II (from glycine)	14618.4	7423.25	10025.7	12485.2	4742.67	8123.52
PWY-5196	factor 430 biosynthesis	factor 430 biosynthesis	4.16648	0	0	4.99971	0	0
PWY-5209	methyl-coenzyme M oxidation to CO2	methyl-coenzyme M oxidation to CO2	3.92523	10.9045	5.18467	4.67797	0	0
PWY-5265	peptidoglycan biosynthesis II (staphylococci)	peptidoglycan biosynthesis II (staphylococci)	39131.7	47495.5	39768.4	28281.3	33995.4	33132.4
PWY-5328	superpathway of L-methionine salvage and degradation	superpathway of L-methionine salvage and degradation	0	49.8665	101.947	25.0498	18.8534	30.7236
PWY-5345	superpathway of L-methionine biosynthesis (by sulfhydrylation)	superpathway of L-methionine biosynthesis (by sulfhydrylation)	17015.4	11528.7	16933.9	18676.4	4599	4980
PWY-5347	superpathway of L-methionine biosynthesis (transsulfuration)	superpathway of L-methionine biosynthesis (transsulfuration)	17538.2	32535.4	28931	13054.3	13882.9	15271.7
PWY-5367	petroselinate biosynthesis	petroselinate biosynthesis	30.8509	92.3732	415.242	24.6164	15.4178	32.4097
PWY-5384	sucrose degradation IV (sucrose phosphorylase)	sucrose degradation IV (sucrose phosphorylase)	54541.1	76572.5	67798.4	63483.1	70418	70264.9
PWY-5392	reductive TCA cycle II	reductive TCA cycle II	38.3093	446.649	0	24.4397	0	41.7667
PWY-5415	catechol degradation I (meta-cleavage pathway)	catechol degradation I (meta-cleavage pathway)	884.833	616.784	2673.03	305.051	166.771	218.466
PWY-5417	catechol degradation III (ortho-cleavage pathway)	catechol degradation III (ortho-cleavage pathway)	279.859	255.245	3040.95	29.2952	74.4235	42.0523
PWY-5419	catechol degradation to 2-hydroxypentadienoate II	catechol degradation to 2-oxopent-4-enoate II	385.158	455.084	1261.56	366.652	352.798	389.603
PWY-5420	catechol degradation II (meta-cleavage pathway)	catechol degradation II (meta-cleavage pathway)	521.956	527.242	1624.71	390.73	197.32	253.403
PWY-5430	meta cleavage pathway of aromatic compounds	meta cleavage pathway of aromatic compounds	73.6182	199.078	1008.09	11.985	30.8449	31.2801
PWY-5431	aromatic compounds degradation via &beta;-ketoadipate	aromatic compounds degradation via &beta;-ketoadipate	279.859	255.245	3040.95	29.2952	74.4235	42.0523
PWY-5484	glycolysis II (from fructose 6-phosphate)	glycolysis II (from fructose 6-phosphate)	35732.7	39279	34685	52009.3	23986.4	25419
PWY-5488	4-nitrophenol degradation II	4-nitrophenol degradation II	0	0	10.1033	0	0	0
PWY-5494	pyruvate fermentation to propanoate II (acrylate pathway)	pyruvate fermentation to propanoate II (acrylate pathway)	33.9189	92.1986	0	98.3692	0	227.287
PWY-5497	purine nucleobases degradation II (anaerobic)	purine nucleobases degradation II (anaerobic)	222.156	2408.49	2442.67	324.446	277.562	263.43
PWY-5505	L-glutamate and L-glutamine biosynthesis	L-glutamate and L-glutamine biosynthesis	7863.61	7507.83	5195.7	9386.29	3676	4544.49
PWY-5507	adenosylcobalamin biosynthesis I (anaerobic)	adenosylcobalamin biosynthesis I (early cobalt insertion)	0	0	175.351	0	0	0
PWY-5517	L-arabinose degradation III	L-arabinose degradation III	0	46.7487	256.334	0	3.28169	4.50386
PWY-5519	D-arabinose degradation III	D-arabinose degradation III	89.4697	64.7083	0	43.4691	0	37.2582
PWY-5531	3,8-divinyl-chlorophyllide a biosynthesis II (anaerobic)	chlorophyllide a biosynthesis II (anaerobic)	34.8482	815.416	1712.3	47.1161	43.0428	24.0265
PWY-561	superpathway of glyoxylate cycle and fatty acid degradation	superpathway of glyoxylate cycle and fatty acid degradation	0	40.5558	199.229	122.196	99.5137	120.886
PWY-5647	2-nitrobenzoate degradation I	2-nitrobenzoate degradation I	20.1102	231.551	308.178	72.8193	36.2668	18.3056
PWY-5651	L-tryptophan degradation to 2-amino-3-carboxymuconate semialdehyde	L-tryptophan degradation to 2-amino-3-carboxymuconate semialdehyde	13.328	21.6591	76.2811	65.102	30.5128	30.0664
PWY-5652	2-amino-3-carboxymuconate semialdehyde degradation to glutaryl-CoA	2-amino-3-carboxymuconate semialdehyde degradation to glutaryl-CoA	0	3.98091	36.7083	48.1733	18.2417	7.71142
PWY-5654	2-amino-3-carboxymuconate semialdehyde degradation to 2-hydroxypentadienoate	2-amino-3-carboxymuconate semialdehyde degradation to 2-oxopentenoate	110.793	282.708	475.482	89.7687	47.3743	17.4905
PWY-5655	L-tryptophan degradation IX	L-tryptophan degradation IX	0	10.5848	81.2064	80.2295	34.2515	18.5428
PWY-5659	GDP-mannose biosynthesis	GDP-mannose biosynthesis	22197.5	13720.4	16057.9	28161.1	4319.61	7840.72
PWY-5667	CDP-diacylglycerol biosynthesis I	CDP-diacylglycerol biosynthesis I	61633.2	84065.8	73523.8	80519.5	82841	81193.2
PWY-5677	succinate fermentation to butanoate	succinate fermentation to butanoate	74.2528	308.062	62.8251	211.172	24.2648	273.469
PWY-5686	UMP biosynthesis I	UMP biosynthesis	60087.3	80953.7	70516.5	77019.4	81489.1	78292.7
PWY-5692	allantoin degradation to glyoxylate II	allantoin degradation to glyoxylate II	260.753	470.526	474.936	97.348	499.539	105.192
PWY-5695	inosine 5'-phosphate degradation	urate biosynthesis/inosine 5'-phosphate degradation	26927.2	43864.2	39215	28899.9	32128	29275.6
PWY-5705	allantoin degradation to glyoxylate III	allantoin degradation to glyoxylate III	262.722	470.526	1804.23	97.348	499.539	125.136
PWY-5723	Rubisco shunt	Rubisco shunt	2853.69	1076.97	2775.61	1612.93	1847.69	496.354
PWY-5733	germacrene biosynthesis	germacrene biosynthesis	0	0	0	0	3	0
PWY-5741	ethylmalonyl-CoA pathway	ethylmalonyl-CoA pathway	0	28.8433	18.9283	0	0	0
PWY-5742	L-arginine degradation IX (arginine:pyruvate transaminase pathway)	L-arginine degradation IX (arginine:pyruvate transaminase pathway)	48.6237	30.0071	558.727	0	0	0
PWY-5747	2-methylcitrate cycle II	2-methylcitrate cycle II	4583.5	446.402	3449.77	1512.07	566.746	297.497
PWY-5749	itaconate degradation	itaconate degradation	0	0	47.991	0	0	0
PWY-5837	2-carboxy-1,4-naphthoquinol biosynthesis	1,4-dihydroxy-2-naphthoate biosynthesis I	10983.6	9219.16	9185.29	4663.18	7664.33	5667.73
PWY-5838	superpathway of menaquinol-8 biosynthesis I	superpathway of menaquinol-8 biosynthesis I	19328.5	15610.9	19085.1	12477.1	6975.8	6632.15
PWY-5840	superpathway of menaquinol-7 biosynthesis	superpathway of menaquinol-7 biosynthesis	21511.4	22469.3	21734.1	13119.1	17427.5	13841.7
PWY-5845	superpathway of menaquinol-9 biosynthesis	superpathway of menaquinol-9 biosynthesis	5982.96	4641.77	11317	2720.14	4056.73	1909.78
PWY-5850	superpathway of menaquinol-6 biosynthesis	superpathway of menaquinol-6 biosynthesis I	19988.2	21053.6	20212.9	11486.7	15379.8	12339
PWY-5855	ubiquinol-7 biosynthesis (early decarboxylation)	ubiquinol-7 biosynthesis (prokaryotic)	9252.9	3148.72	7045.17	10612.4	1315.72	1191.11
PWY-5860	superpathway of demethylmenaquinol-6 biosynthesis I	superpathway of demethylmenaquinol-6 biosynthesis I	17574.7	16335.6	15739.8	8221.09	12937.5	10039.7
PWY-5861	superpathway of demethylmenaquinol-8 biosynthesis I	superpathway of demethylmenaquinol-8 biosynthesis	16817.7	11620.3	14723.6	8986.9	5133.65	4896.92
PWY-5862	superpathway of demethylmenaquinol-9 biosynthesis	superpathway of demethylmenaquinol-9 biosynthesis	4299.83	3193.64	8205.65	1843.34	2861.07	1309.81
PWY-5896	superpathway of menaquinol-10 biosynthesis	superpathway of menaquinol-10 biosynthesis	5982.96	4641.77	11317	2720.14	4056.73	1909.78
PWY-5897	superpathway of menaquinol-11 biosynthesis	superpathway of menaquinol-11 biosynthesis	20286.4	20673.9	20097	11849.6	16082.7	12669.1
PWY-5898	superpathway of menaquinol-12 biosynthesis	superpathway of menaquinol-12 biosynthesis	20286.4	20673.9	20097	11849.6	16082.7	12669.1
PWY-5899	superpathway of menaquinol-13 biosynthesis	superpathway of menaquinol-13 biosynthesis	20286.4	20673.9	20097	11849.6	16082.7	12669.1
PWY-5910	superpathway of geranylgeranyldiphosphate biosynthesis I (via mevalonate)	superpathway of geranylgeranyldiphosphate biosynthesis I (via mevalonate)	12.4969	23.3434	681.603	14.9966	0	0
PWY-5913	partial TCA cycle (obligate autotrophs)	TCA cycle VI (obligate autotrophs)	20390	8062.11	12197.5	18235.4	5218.16	5648.31
PWY-5918	superpathway of heme b biosynthesis from glutamate	superpathay of heme biosynthesis from glutamate	10452.2	6522.9	8645.35	7615.57	2567.05	3178.17
PWY-5920	superpathway of heme b biosynthesis from glycine	superpathway of heme biosynthesis from glycine	10374.2	3869.77	6845.41	10410.6	1745.22	1931.72
PWY-5973	cis-vaccenate biosynthesis	cis-vaccenate biosynthesis	46936.6	80210.7	72751.7	75864.6	44509.2	42023
PWY-5989	stearate biosynthesis II (bacteria and plants)	stearate biosynthesis II (bacteria and plants)	5111.02	4387.81	15985	14385	1620.87	946.874
PWY-6060	malonate degradation II (biotin-dependent)	malonate degradation II (biotin-dependent)	0	33.9283	0	29.0737	2.91675	0
PWY-6071	superpathway of phenylethylamine degradation	superpathway of phenylethylamine degradation	1070.98	402.925	1521.76	292.851	256.192	241.984
PWY-6084	3,5-dichlorocatechol degradation	3,5-dichlorocatechol degradation	0	12.9841	50.5265	0	0	0
PWY-6087	4-chlorocatechol degradation	4-chlorocatechol degradation	0	0	16.0799	0	0	0
PWY-6089	3-chlorocatechol degradation I (ortho)	3-chlorocatechol degradation I (ortho)	0	0	16.0799	0	0	0
PWY-6093	4,5-dichlorocatechol degradation	4,5-dichlorocatechol degradation	0	0	23.6633	0	0	0
PWY-6107	chlorosalicylate degradation	chlorosalicylate degradation	0	0	16.0185	0	0	0
PWY-6121	5-aminoimidazole ribonucleotide biosynthesis I	5-aminoimidazole ribonucleotide biosynthesis I	44892.4	69972.5	61740.5	35575.3	34380.5	33183.3
PWY-6122	5-aminoimidazole ribonucleotide biosynthesis II	5-aminoimidazole ribonucleotide biosynthesis II	47734.6	73099.6	63022.5	37950.4	37197.2	36253.8
PWY-6123	inosine-5'-phosphate biosynthesis I	inosine-5'-phosphate biosynthesis I	41117.2	66900.4	59132	33683.6	31629.7	30002.3
PWY-6124	inosine-5'-phosphate biosynthesis II	inosine-5'-phosphate biosynthesis II	39779.9	62920.4	55453.4	33375.9	29935.5	28509.2
PWY-6125	superpathway of guanosine nucleotides de novo biosynthesis II	superpathway of guanosine nucleotides de novo biosynthesis II	44373.5	75738.4	66585.3	48141.5	43571.7	46473.5
PWY-6126	superpathway of adenosine nucleotides de novo biosynthesis II	superpathway of adenosine nucleotides de novo biosynthesis II	41886.2	70723	61804.1	45856.3	41821.5	44100.1
PWY-6138	CMP-N-acetylneuraminate biosynthesis I (eukaryotes)	CMP-N-acetylneuraminate biosynthesis I (eukaryotes)	0	0	14.8467	26.7606	41.8732	37.2337
PWY-6141	archaetidylserine and archaetidylethanolamine biosynthesis	archaetidylserine and archaetidylethanolamine biosynthesis	2.91508	0	0	3.49813	0	0
PWY-6143	CMP-pseudaminate biosynthesis	CMP-pseudaminate biosynthesis	0	118.486	37.3708	0	0	0
PWY-6147	6-hydroxymethyl-dihydropterin diphosphate biosynthesis I	6-hydroxymethyl-dihydropterin diphosphate biosynthesis I	21728.5	59716.5	55684	25186.9	18897	17379.1
PWY-6148	tetrahydromethanopterin biosynthesis	tetrahydromethanopterin biosynthesis	5.98485	0	0	7.11849	0	0
PWY-6151	S-adenosyl-L-methionine salvage I	S-adenosyl-L-methionine cycle I	47762.3	71233.5	61872.5	62880.3	72574.8	68318.1
PWY-6160	3-dehydroquinate biosynthesis II (archaea)	3-dehydroquinate biosynthesis II (archaea)	4.8211	31.285	7.52584	4.04556	3.07	0
PWY-6163	chorismate biosynthesis from 3-dehydroquinate	chorismate biosynthesis from 3-dehydroquinate	27304	46574.1	40939.7	31644.5	22997.4	15648.2
PWY-6165	chorismate biosynthesis II (archaea)	chorismate biosynthesis II (archaea)	12.8525	83.3321	20.0627	10.7857	8.18478	0
PWY-6167	flavin biosynthesis II (archaea)	flavin biosynthesis II (archaea)	9.61392	0	0	11.5369	0	0
PWY-6168	flavin biosynthesis III (fungi)	flavin biosynthesis III (fungi)	47569.1	60786	55613.6	64012.9	71023.3	65307.8
PWY-6182	superpathway of salicylate degradation	superpathway of salicylate degradation	281.72	224.885	2895.21	27.8357	63.2575	28.6303
PWY-6185	4-methylcatechol degradation (ortho cleavage)	4-methylcatechol degradation (ortho cleavage)	244.55	252.003	3003.69	10.3811	63.3215	26.7979
PWY-6193	3-chlorocatechol degradation II (ortho)	3-chlorocatechol degradation II (ortho)	0	0	16.0799	0	0	0
PWY-6210	2-aminophenol degradation	2-aminophenol degradation	0	3.96421	36.373	56.3239	20.1522	9.56549
PWY-622	starch biosynthesis	starch biosynthesis	18208.5	17041.4	13181.2	14531.7	6012.01	7828.22
PWY-6263	superpathway of menaquinol-8 biosynthesis II	superpathway of menaquinol-8 biosynthesis II	268.543	645.715	411.858	364.225	306.516	260.383
PWY-6269	superpathway of adenosylcobalamin salvage from cobinamide II	adenosylcobalamin salvage from cobinamide II	17090.1	3454.06	3716.21	16157.7	4936.13	8807.28
PWY-6270	isoprene biosynthesis I	isoprene biosynthesis I	18756.6	13296.1	13582.3	22945.7	4528.82	6670.88
PWY-6277	superpathway of 5-aminoimidazole ribonucleotide biosynthesis	superpathway of 5-aminoimidazole ribonucleotide biosynthesis	47734.6	73099.6	63022.5	37950.4	37197.2	36253.8
PWY-6292	superpathway of L-cysteine biosynthesis (mammalian)	superpathway of L-cysteine biosynthesis (mammalian)	12639.5	5952.04	9126.1	12863.1	1809.9	2199.94
PWY-6293	superpathway of L-cysteine biosynthesis (fungi)	L-cysteine biosynthesis IV (fungi)	1299.55	497.097	2531.77	1350.07	468.684	739.215
PWY-6305	superpathway of putrescine biosynthesis	putrescine biosynthesis IV	7761.04	6430.05	7604.59	15034	2931.18	4543.15
PWY-6307	L-tryptophan degradation X (mammalian, via tryptamine)	L-tryptophan degradation X (mammalian, via tryptamine)	942.221	1328.31	393.885	1335.64	102.691	259.025
PWY-6313	serotonin degradation	serotonin degradation	11904	2483.17	3739.76	10127.9	1087.52	2150.56
PWY-6317	D-galactose degradation I (Leloir pathway)	galactose degradation I (Leloir pathway)	54012.2	80515.4	67128	69037.5	82223.4	79524.8
PWY-6328	L-lysine degradation X	L-lysine degradation X	451.121	107.527	1375.29	34.0586	365.301	61.0382
PWY-6338	superpathway of vanillin and vanillate degradation	superpathway of vanillin and vanillate degradation	10.6386	0	0	25.8816	7.16859	7.98637
PWY-6339	syringate degradation	syringate degradation	6.01202	0	0	15.6316	0	4.5
PWY-6344	L-arginine degradation XIV (oxidative Stickland reaction)	L-ornithine degradation II (Stickland reaction)	129.566	1019.5	488.934	315.607	609.361	462.648
PWY-6349	CDP-archaeol biosynthesis	CDP-archaeol biosynthesis	3.3297	0	0	3.99574	0	0
PWY-6350	archaetidylinositol biosynthesis	archaetidylinositol biosynthesis	4.14847	0	0	4.87941	0	0
PWY-6353	purine nucleotides degradation II (aerobic)	purine nucleotides degradation II (aerobic)	24366.6	17641.5	21461.8	25117.6	8099.85	9598.19
PWY-6383	mono-trans, poly-cis decaprenyl phosphate biosynthesis	mono-trans, poly-cis decaprenyl phosphate biosynthesis	300.46	1060.64	914.902	567.982	547.302	520.937
PWY-6385	peptidoglycan biosynthesis III (mycobacteria)	peptidoglycan biosynthesis III (mycobacteria)	56686.1	83496.9	71695.1	73046.2	79192.6	77115.4
PWY-6386	UDP-N-acetylmuramoyl-pentapeptide biosynthesis II (lysine-containing)	UDP-N-acetylmuramoyl-pentapeptide biosynthesis II (lysine-containing)	51918.5	75761.4	64834.1	66350.5	71783.4	69921.7
PWY-6387	UDP-N-acetylmuramoyl-pentapeptide biosynthesis I (meso-diaminopimelate containing)	UDP-N-acetylmuramoyl-pentapeptide biosynthesis I (meso-diaminopimelate containing)	54604.6	80104.5	68590.2	70296.2	76163.5	74202.5
PWY-6396	superpathway of 2,3-butanediol biosynthesis	superpathway of 2,3-butanediol biosynthesis	10518.7	17578.9	16034.3	2729.06	20065.6	2806.78
PWY-6397	mycolyl-arabinogalactan-peptidoglycan complex biosynthesis	mycolyl-arabinogalactan-peptidoglycan complex biosynthesis	0	35.7678	42.9538	0	0	0
PWY-6404	superpathway of mycolyl-arabinogalactan-peptidoglycan complex biosynthesis	superpathway of mycolyl-arabinogalactan-peptidoglycan complex biosynthesis	0	141.5	169.342	0	0	0
PWY-6421	arsenate detoxification IV (mycothiol)	arsenate detoxification III (mycothiol)	0	80.7924	361.161	35.4962	34.9444	44
PWY-6435	4-hydroxybenzoate biosynthesis III (plants)	4-hydroxybenzoate biosynthesis V	814.957	389.654	4351.85	81.4446	475.672	136.207
PWY-6467	Kdo transfer to lipid IVA III (Chlamydia)	Kdo transfer to lipid IVA III (Chlamydia)	8215.42	2067.75	4811	9165.85	1041.32	1040.9
PWY-6470	peptidoglycan biosynthesis V (&beta;-lactam resistance)	peptidoglycan biosynthesis V (&beta;-lactam resistance)	49074.6	75181	64444.2	66424.3	74470.9	73338.8
PWY-6471	peptidoglycan biosynthesis IV (Enterococcus faecium)	peptidoglycan biosynthesis IV (Enterococcus faecium)	52184.5	79770.4	68410.1	70491.4	78780.6	77520.5
PWY-6478	GDP-D-glycero-&alpha;-D-manno-heptose biosynthesis	GDP-D-glycero-&alpha;-D-manno-heptose biosynthesis	347.442	1353.33	558.647	534.4	298.851	272.109
PWY-6486	D-galacturonate degradation II	D-galacturonate degradation II	119.243	256.722	1258.93	305.456	94.4216	74.1805
PWY-6501	D-glucuronate degradation II	D-glucuronate degradation II	150.877	1125.15	1611.51	315.148	242.585	291.733
PWY-6505	L-tryptophan degradation XII (Geobacillus)	L-tryptophan degradation XII (Geobacillus)	0	11.7174	100.376	89.1234	40.5745	19.9299
PWY-6527	stachyose degradation	stachyose degradation	40757.1	63758.6	51120.4	56736.1	69953.4	67900.7
PWY-6531	mannitol cycle	mannitol cycle	9109.63	2294.22	3761.97	16332.5	1122.31	1682.12
PWY-6562	norspermidine biosynthesis	norspermidine biosynthesis	858.195	1413.51	3477.13	197.252	162.323	126.47
PWY-6565	superpathway of polyamine biosynthesis III	superpathway of polyamine biosynthesis III	61.3928	95.7008	1695.24	0	0	0
PWY-6581	spirilloxanthin and 2,2'-diketo-spirilloxanthin biosynthesis	spirilloxanthin and 2,2'-diketo-spirilloxanthin biosynthesis	0	7.72727	0	0	0	0
PWY-6588	pyruvate fermentation to acetone	pyruvate fermentation to acetone	767.663	574.88	625.993	84.9615	1353.58	54.4942
PWY-6595	superpathway of guanosine nucleotides degradation (plants)	superpathway of guanosine nucleotides degradation (plants)	28699.2	17845.5	23094.3	32902.8	7050.25	8428.29
PWY-6606	guanosine nucleotides degradation II	guanosine nucleotides degradation II	32620.1	54165.2	51598	40693.7	20050.8	15454.1
PWY-6607	guanosine nucleotides degradation I	guanosine nucleotides degradation I	26907.9	13237.7	17900	29922.9	5320.63	6861.31
PWY-6608	guanosine nucleotides degradation III	guanosine nucleotides degradation III	21627.3	12583	16785.2	24640.1	4782.03	5748.2
PWY-6609	adenine and adenosine salvage III	adenine and adenosine salvage III	23655.5	39836.8	35164.5	22914.3	31090.6	28455.3
PWY-6612	superpathway of tetrahydrofolate biosynthesis	superpathway of tetrahydrofolate biosynthesis	27205.3	56549.5	51380.2	31247.4	21091.5	19048.6
PWY-6628	superpathway of L-phenylalanine biosynthesis	superpathway of L-phenylalanine biosynthesis	23033.6	32441.3	28555.3	25252.5	19005.3	11893.2
PWY-6630	superpathway of L-tyrosine biosynthesis	superpathway of L-tyrosine biosynthesis	23915.9	33611.7	29282.8	24883.7	18985.5	11237.8
PWY-6641	superpathway of sulfolactate degradation	superpathway of sulfolactate degradation	11.8462	105.823	252.126	12.9153	0	0
PWY-6654	phosphopantothenate biosynthesis III (archaebacteria)	phosphopantothenate biosynthesis III	4.99917	0	0	5.99887	0	0
PWY-6662	superpathway of quinolone and alkylquinolone biosynthesis	superpathway of quinolone and alkylquinolone biosynthesis	0	21.5712	209.068	0	0	0
PWY-6672	cis-geranyl-CoA degradation	cis-genanyl-CoA degradation	12.5077	47.7908	916.765	0	8.00401	15.0384
PWY-6676	superpathway of sulfide oxidation (phototrophic sulfur bacteria)	superpathway of sulfide oxidation (phototrophic sulfur bacteria)	0	16.8263	78.4028	0	0	0
PWY-6690	cinnamate and 3-hydroxycinnamate degradation to 2-hydroxypentadienoate	cinnamate and 3-hydroxycinnamate degradation to 2-oxopent-4-enoate	64.7073	78.7882	1724.02	0	0	0
PWY-6700	queuosine biosynthesis I (de novo)	queuosine biosynthesis	21885.5	25269.5	23213.2	20962.4	15527.3	9392.71
PWY-6703	preQ0 biosynthesis	preQ0 biosynthesis	13226.4	17838.7	16861.2	14950.1	8663.01	5886.71
PWY-6731	starch degradation III	starch degradation III	37086.9	28246.2	20152.7	31695.7	53803.8	53282.4
PWY-6748	nitrate reduction VII (denitrification)	nitrate reduction VII (denitrification)	0	566.632	909.15	0	5.81394	3.9213
PWY-6749	CMP-legionaminate biosynthesis I	CMP-legionaminate biosynthesis I	1061.55	2230.64	494.014	732.257	173.782	195.719
PWY-6803	phosphatidylcholine acyl editing	phosphatidylcholine acyl editing	825.599	1095.13	3974.28	157.831	568.404	148.441
PWY-6808	dTDP-&alpha;-D-forosamine biosynthesis	dTDP-D-forosamine biosynthesis	0	0	11.6646	0	0	0
PWY-6823	molybdopterin biosynthesis	molybdenum cofactor biosynthesis	16006.3	39000.6	38685.3	23625.8	6995.42	8021.23
PWY-6837	fatty acid &beta;-oxidation V (unsaturated, odd number, di-isomerase-dependent)	fatty acid beta-oxidation V (unsaturated, odd number, di-isomerase-dependent)	0	14.3413	73.0268	22.0195	35.5987	31.8791
PWY-6859	all-trans-farnesol biosynthesis	all-trans-farnesol biosynthesis	43558.8	67784	58122.4	56719.2	68400.4	66022
PWY-6873	long chain fatty acid ester synthesis (engineered)	long chain fatty acid ester synthesis for microdiesel production	8289.07	715.764	1259.46	10957.6	692.782	1071.68
PWY-6891	thiazole component of thiamine diphosphate biosynthesis II	thiazole biosynthesis II (Bacillus)	6213.63	5167.8	6990.8	4827.23	8253.46	2678.67
PWY-6895	superpathway of thiamine diphosphate biosynthesis II	superpathway of thiamin diphosphate biosynthesis II	11837	7679.99	11166.8	11211	2982.5	2917.01
PWY-6897	thiamine diphosphate salvage II	thiamin salvage II	33324.4	63896.7	56723.1	29499.6	31225.4	30105.8
PWY-6901	superpathway of glucose and xylose degradation	superpathway of glucose and xylose degradation	37378.7	37927.2	32728.5	35915	31358	29410.2
PWY-6902	chitin degradation II (Vibrio)	chitin degradation II	25510	49017.6	44850.3	17169	27238.5	24430.1
PWY-6906	chitin derivatives degradation	chitin derivatives degradation	865.042	2016.09	3474.7	640.359	179.394	125.812
PWY-6922	L-N&delta;-acetylornithine biosynthesis	L-N&delta;-acetylornithine biosynthesis	1489.51	2351	4358.74	1980.34	1255.76	1313.58
PWY-6936	seleno-amino acid biosynthesis (plants)	seleno-amino acid biosynthesis	31652.1	34134.9	31768.3	31437.8	26193.3	17810.5
PWY-6946	cholesterol degradation to androstenedione II (cholesterol dehydrogenase)	cholesterol degradation to androstenedione II (cholesterol dehydrogenase)	0	39.2855	109.991	0	0	0
PWY-6948	sitosterol degradation to androstenedione	sitosterol degradation to androstenedione	0	394.157	533.255	46.216	45.0091	60.3163
PWY-6957	mandelate degradation to acetyl-CoA	mandelate degradation to acetyl-CoA	0	22.726	33.32	0	0	0
PWY-6961	L-ascorbate degradation II (bacterial, aerobic)	L-ascorbate degradation II (bacterial, aerobic)	593.55	160.149	79.3235	180.13	467.219	161.531
PWY-6962	superpathway of trimethylamine degradation	superpathway of trimethylamine degradation	31.0887	15.1915	73.1953	2117.45	108.969	71.5759
PWY-6969	TCA cycle V (2-oxoglutarate synthase)	TCA cycle V (2-oxoglutarate:ferredoxin oxidoreductase)	2965.44	7728.89	8844.14	3263.15	3193.8	2623.71
PWY-6992	1,5-anhydrofructose degradation	1,5-anhydrofructose degradation	0	19.9605	32.3839	0	0	0
PWY-7009	2,2'-dihydroxybiphenyl degradation	2,2'-dihydroxybiphenyl degradation	41.4232	0	2.5633	0	0	0
PWY-7013	(S)-propane-1,2-diol degradation	L-1,2-propanediol degradation	26666.6	7743.34	4749.21	2905.08	14121.7	29967.8
PWY-702	L-methionine biosynthesis II	L-methionine biosynthesis II	26540.1	38042.6	35302.4	23844.3	29989.5	21364.3
PWY-7031	protein N-glycosylation (bacterial)	protein N-glycosylation (bacterial)	0	57.7527	12.6915	0	0	0
PWY-7039	phosphatidate metabolism, as a signaling molecule	phosphatidate metabolism, as a signaling molecule	1680.58	112.209	127.489	186.427	115.732	130.042
PWY-7052	cyanophycin metabolism	cyanophycin metabolism	613.298	86.1051	520.768	618.287	243.292	308.803
PWY-7072	hopanoid biosynthesis (bacteria)	hopanoid biosynthesis (bacteria)	9333.21	1294.42	1785.89	9820.16	496.744	915.696
PWY-7084	nitrifier denitrification	nitrifier denitrification	0	3.98956	0	0	0	0
PWY-7090	UDP-2,3-diacetamido-2,3-dideoxy-&alpha;-D-mannuronate biosynthesis	UDP-2,3-diacetamido-2,3-dideoxy-&alpha;-D-mannuronate biosynthesis	112.663	269.191	307.336	223.166	79.0174	181.74
PWY-7094	fatty acid salvage	fatty acid salvage	2637.49	3505.24	10975.3	1302.77	1540.94	1137.65
PWY-7097	vanillin and vanillate degradation I	vanillin and vanillate degradation I	10.6386	0	0	25.8816	7.16859	7.98637
PWY-7098	vanillin and vanillate degradation II	vanillin and vanillate degradation II	12.5276	0	115.854	0	6.30735	11.6023
PWY-7111	pyruvate fermentation to isobutanol (engineered)	pyruvate fermentation to isobutanol (engineered)	24526.6	29068.9	26161.3	27104.6	19622.5	11271.3
PWY-7115	C4 photosynthetic carbon assimilation cycle, NAD-ME type	C4 photosynthetic carbon assimilation cycle, NAD-ME type	14649.9	12761.2	13862.8	9721.4	6260.62	6499.16
PWY-7117	C4 photosynthetic carbon assimilation cycle, PEPCK type	C4 photosynthetic carbon assimilation cycle, PEPCK type	25526.9	23005.5	21764.5	21483	25789.4	16389.3
PWY-7118	chitin deacetylation	chitin degradation to ethanol	9941.65	1133.9	6303.19	10348	1457.5	1234.24
PWY-7153	grixazone biosynthesis	grixazone biosynthesis	0	0	4.76177	0	0	0
PWY-7159	3,8-divinyl-chlorophyllide a biosynthesis III (aerobic, light independent)	chlorophyllide a biosynthesis III (aerobic, light independent)	35.4162	1439.3	2116	95.7355	43.847	26.554
PWY-7199	pyrimidine deoxyribonucleosides salvage	pyrimidine deoxyribonucleosides salvage	1741.55	4039.5	3527.3	2155.11	1539.86	1451.73
PWY-7208	superpathway of pyrimidine nucleobases salvage	superpathway of pyrimidine nucleobases salvage	39515.4	66950.1	59882.9	37377.2	33036.5	36269.2
PWY-722	nicotinate degradation I	nicotinate degradation I	10.463	0	254.842	1478	72.1487	61.1914
PWY-7220	adenosine deoxyribonucleotides de novo biosynthesis II	adenosine deoxyribonucleotides de novo biosynthesis II	46145.5	88316.2	73155.9	73933.2	75832.2	73704.4
PWY-7221	guanosine ribonucleotides de novo biosynthesis	guanosine ribonucleotides de novo biosynthesis	59192	82357.9	71449.4	75486.2	80688.6	79794.6
PWY-7222	guanosine deoxyribonucleotides de novo biosynthesis II	guanosine deoxyribonucleotides de novo biosynthesis II	46145.5	88316.2	73155.9	73933.2	75832.2	73704.4
PWY-7228	superpathway of guanosine nucleotides de novo biosynthesis I	superpathway of guanosine nucleotides de novo biosynthesis I	45869.8	77356.4	68995.2	46463.4	41239.8	44428.8
PWY-7229	superpathway of adenosine nucleotides de novo biosynthesis I	superpathway of adenosine nucleotides de novo biosynthesis I	45676.8	75305.9	65121	53945.6	51314.2	52668.2
PWY-7234	inosine-5'-phosphate biosynthesis III	inosine-5'-phosphate biosynthesis III	41052.8	66466	59014.8	33588.3	31526.8	29908.2
PWY-7237	myo-, chiro- and scyllo-inositol degradation	myo-, chiro- and scillo-inositol degradation	40106.1	30963.7	24102.5	44487.2	59492.7	59051.8
PWY-7238	sucrose biosynthesis II	sucrose biosynthesis II	14691.1	20206.6	13607.3	16919.2	9319.59	11476.7
PWY-724	superpathway of L-lysine, L-threonine and L-methionine biosynthesis II	superpathway of L-lysine, L-threonine and L-methionine biosynthesis II	44587.4	65294.4	58035.6	48209.8	66220.5	61041
PWY-7254	TCA cycle VII (acetate-producers)	TCA cycle VII (acetate-producers)	6700.82	3847.95	5873.13	12029.7	3282.35	2867
PWY-7255	ergothioneine biosynthesis I (bacteria)	ergothioneine biosynthesis I (bacteria)	0	5.21735	13.2201	0	3.59996	0
PWY-7268	cytosolic NADPH production (yeast)	NAD/NADP-NADH/NADPH cytosolic interconversion (yeast)	0	36.7368	215.481	71.9436	56.9678	71.9474
PWY-7269	mitochondrial NADPH production (yeast)	NAD/NADP-NADH/NADPH mitochondrial interconversion (yeast)	0	24.4959	143.836	47.9823	37.9896	47.9831
PWY-7282	4-amino-2-methyl-5-diphosphomethylpyrimidine biosynthesis II	4-amino-2-methyl-5-phosphomethylpyrimidine biosynthesis (yeast)	27238.8	21427	28087.6	25930.2	29545.3	6103.52
PWY-7286	7-(3-amino-3-carboxypropyl)-wyosine biosynthesis	7-(3-amino-3-carboxypropyl)-wyosine biosynthesis	3.33328	0	0	3.99994	0	0
PWY-7294	D-xylose degradation IV	xylose degradation IV	713.661	221.579	702.339	52.4736	482.468	115.176
PWY-7295	L-arabinose degradation IV	L-arabinose degradation IV	13.348	83.429	649.017	0	8.54488	11.2824
PWY-7315	dTDP-N-acetylthomosamine biosynthesis	dTDP-N-acetylthomosamine biosynthesis	2825.55	3119	2377.14	2480.19	1283.57	1247.49
PWY-7316	dTDP-N-acetylviosamine biosynthesis	dTDP-N-acetylviosamine biosynthesis	933.986	747.764	881.087	835.944	143.782	404.655
PWY-7323	superpathway of GDP-mannose-derived O-antigen building blocks biosynthesis	superpathway of GDP-mannose-derived O-antigen building blocks biosynthesis	6280.17	8778.8	9776.02	7732.91	2158.11	3297.16
PWY-7328	superpathway of UDP-glucose-derived O-antigen building blocks biosynthesis	superpathway of UDP-glucose-derived O-antigen building blocks biosynthesis	13046.3	4728.42	6212.71	12607.1	1018.23	1776.56
PWY-7332	superpathway of UDP-N-acetylglucosamine-derived O-antigen building blocks biosynthesis	superpathway of UDP-N-acetylglucosamine-derived O-antigen building blocks biosynthesis	44.4106	264.602	96.5547	168.342	0	36.8779
PWY-7345	superpathway of anaerobic sucrose degradation	superpathway of anaerobic sucrose degradation	36801.8	43979	37317.4	56938	22711.4	29180.3
PWY-7347	sucrose biosynthesis III	sucrose biosynthesis III	0	8.9772	31.187	0	0	0
PWY-7356	thiamine diphosphate salvage IV (yeast)	thiamin salvage IV (yeast)	33849.2	69739.3	61961.3	30750.1	35135.2	35541.9
PWY-7357	thiamine phosphate formation from pyrithiamine and oxythiamine (yeast)	thiamin formation from pyrithiamine and oxythiamine (yeast)	51993.2	73646.8	65479.9	49563.7	41633.1	36702.1
PWY-7371	1,4-dihydroxy-6-naphthoate biosynthesis II	1,4-dihydroxy-6-naphthoate biosynthesis II	93.409	239.989	79.4155	124.03	110.57	90.1661
PWY-7373	superpathway of demethylmenaquinol-6 biosynthesis II	superpathway of demethylmenaquinol-6 biosynthesis II	124.135	317.761	105.602	163.495	146.451	119.406
PWY-7374	1,4-dihydroxy-6-naphthoate biosynthesis I	1,4-dihydroxy-6-naphthoate biosynthesis I	112.658	272.9	172.936	152.891	129.979	110.165
PWY-7376	cob(II)yrinate a,c-diamide biosynthesis II (late cobalt incorporation)	cob(II)yrinate a,c-diamide biosynthesis II (late cobalt incorporation)	13684.7	1055.57	1987.98	13602.8	1541.6	2779.22
PWY-7377	cob(II)yrinate a,c-diamide biosynthesis I (early cobalt insertion)	cob(II)yrinate a,c-diamide biosynthesis I (early cobalt insertion)	12471.8	2953.88	2048.8	10402.7	3728.61	8157.67
PWY-7383	anaerobic energy metabolism (invertebrates, cytosol)	anaerobic energy metabolism (invertebrates, cytosol)	493.052	3020.66	6915.88	1178.97	356.154	479.332
PWY-7392	taxadiene biosynthesis (engineered)	taxadiene biosynthesis (engineered)	22370.3	17137.7	17146	27679.9	6140.9	8945.61
PWY-7399	methylphosphonate degradation II	methylphosphonate degradation II	292.974	394.394	552.916	197.191	224.006	120.321
PWY-7400	L-arginine biosynthesis IV (archaebacteria)	L-arginine biosynthesis IV (archaebacteria)	23084.5	26276.5	28647.2	19908	12134.4	10989.1
PWY-7413	dTDP-6-deoxy-&alpha;-D-allose biosynthesis	dTDP-6-deoxy-&alpha;-D-allose biosynthesis	0	19.9935	13.9963	0	0	0
PWY-7431	aromatic biogenic amine degradation (bacteria)	aromatic biogenic amine degradation (bacteria)	11705	1974.26	2736.3	8478.08	967.351	1688.77
PWY-7434	terminal O-glycans residues modification (via type 2 precursor disaccharide)	terminal O-glycans residues modification	75.57	55.86	136.71	4.29	28.86	5.71
PWY-7446	sulfoquinovose degradation I	sulfoglycolysis	320.848	23.6258	55.8166	20.4669	292.114	34.263
PWY-7456	&beta;-(1,4)-mannan degradation	mannan degradation	1448.96	2898.6	104.415	2473.36	309.99	523.058
PWY-7480	2,3-dihydroxybenzoate degradation	2,3-dihydroxybenzoate degradation	126.996	291.526	506.037	253.394	68.7506	126.449
PWY-7560	methylerythritol phosphate pathway II	methylerythritol phosphate pathway II	20217.3	15177.2	14780.4	24605.8	5002.94	7293.11
PWY-7663	gondoate biosynthesis (anaerobic)	gondoate biosynthesis (anaerobic)	58890.1	89988	81481.7	87274	53003	48526.7
PWY-7761	NAD salvage pathway II (PNC IV cycle)	NA	20474.2	10230.7	12923	25118.1	11905.9	7998.78
PWY-7783	plasmalogen degradation	NA	836.625	468.335	1042.16	155.068	383.88	139.96
PWY-7784	reductive acetyl coenzyme A pathway II (autotrophic methanogens)	NA	16.7131	33.3249	15.2685	19.9396	0	0
PWY-7787	L-threitol degradation	NA	0	8.69672	0	0	0	0
PWY-7790	UMP biosynthesis II	NA	60087.3	82111.7	70798.2	77019.4	82550.5	78924.4
PWY-7791	UMP biosynthesis III	NA	60087.3	80953.7	70516.5	77019.4	81489.1	78292.7
PWY-7805	(aminomethyl)phosphonate degradation	NA	293.749	359.866	879.847	127.295	132.032	36.7179
PWY-7807	glyphosate degradation III	NA	350.373	481.906	1051.75	172.2	195.393	71.4578
PWY-7820	teichuronic acid biosynthesis (B. subtilis 168)	NA	0	417.018	792.962	0	0	0
PWY-7851	coenzyme A biosynthesis II (eukaryotic)	NA	49643.2	71160.1	61536.7	64640.8	68814.7	67631.6
PWY-7854	crotonyl-CoA/ethylmalonyl-CoA/hydroxybutyryl-CoA cycle (engineered)	NA	15.8188	58.9478	101.4	42.0496	7.62573	14.1119
PWY-7855	ectoine degradation	NA	750.62	68.6336	150.097	109.37	70.7735	75.0754
PWY-7858	(5Z)-dodecenoate biosynthesis II	NA	0	22.4895	110.703	71.4905	56.821	71.5298
PWY-7873	D-erythronate degradation II	NA	357.76	218.928	350.838	25.6875	291.428	47.2433
PWY-7874	L-threonate degradation	NA	524.413	267.676	562.977	61.7932	337.782	67.9144
PWY-7883	anhydromuropeptides recycling II	NA	1436.76	2431.53	7955.83	601.06	913.131	367.157
PWY-7900	glycogen biosynthesis III (from &alpha;-maltose 1-phosphate)	NA	499.413	381.167	355.801	803.823	464.594	530.012
PWY-7902	glucosylglycerol biosynthesis	NA	0	5.99979	335.14	0	2.48994	3.50989
PWY-7913	firefly bioluminescence	NA	48.1321	52.408	265.137	9.77678	1.33995	0
PWY-7942	5-oxo-L-proline metabolism	NA	12.5463	184.011	286.239	36.9937	21.5834	13.3304
PWY-7947	flexixanthin biosynthesis	NA	0	14.7898	6.56703	0	0	0
PWY-7953	UDP-N-acetylmuramoyl-pentapeptide biosynthesis III (meso-diaminopimelate containing)	NA	55330.9	81349.8	69617.8	71215.8	77129.4	75274.5
PWY-7977	L-methionine biosynthesis IV	NA	24399.5	17625.2	15933.8	30078.7	5126.63	10540.3
PWY-7992	superpathway of menaquinol-8 biosynthesis III	NA	247	619.985	210.373	328.247	281.543	231.8
PWY-8004	Entner-Doudoroff pathway I	NA	2347.81	6571.91	12789.3	513.923	1517.49	426.127
[truncated: 75 more rows]

## Sheet: S4-Species-level
S4: Supplementary data on species-level characterisation
Taxonomic composition and relative abundance of Species
[truncated: 45 more rows]
